# Supplementary material for: Assembly of Inflammation-Related Genes for Pathway-Focused Genetic Analysis
Source: PLoS One. 2007 Oct 17;2(10):e1035. doi: 10.1371/journal.pone.0001035 (PMC2001184; doi:10.1371/journal.pone.0001035)
Supplement: Table S5 — Annotation for tSNPs in WFINFLAM_YRI panel (3.39 MB XLS) [file pone.0001035.s005.xls]

## Sheet: WFinflam_YRI_annotation_subpath
Table S5. Annotation for tSNPs in WFINFLAM_YRI panel
SNPId	chromosome	position	strand	SNPType	geneID	PROTEIN	PATHWAY	Genome build
rs3813200	chr1	1191223	-1	R	TNFRSF4	TNFRSF4	TNF Superfamily Signaling	35
rs1105100	chr1	2023403	-1	S	PRKCZ	PKCaeta	ERK/MAPK Signaling	35
rs2803302	chr1	2033457	-1	K	PRKCZ	PKCaeta	ERK/MAPK Signaling	35
rs2490552	chr1	2040898	1	K	PRKCZ	PKCaeta	ERK/MAPK Signaling	35
rs2459988	chr1	2048797	1	R	PRKCZ	PKCaeta	ERK/MAPK Signaling	35
rs2459994	chr1	2056226	1	Y	PRKCZ	PKCaeta	ERK/MAPK Signaling	35
rs12755035	chr1	2058523	1	R	PRKCZ	PKCaeta	ERK/MAPK Signaling	35
rs884080	chr1	2058911	1	R	PRKCZ	PKCaeta	ERK/MAPK Signaling	35
rs12028718	chr1	2060289	1	K	PRKCZ	PKCaeta	ERK/MAPK Signaling	35
rs908742	chr1	2065418	1	R	PRKCZ	PKCaeta	ERK/MAPK Signaling	35
rs2139063	chr1	2067124	1	Y	PRKCZ	PKCaeta	ERK/MAPK Signaling	35
rs10910030	chr1	2067846	1	Y	PRKCZ	PKCaeta	ERK/MAPK Signaling	35
rs10752742	chr1	2068139	1	K	PRKCZ	PKCaeta	ERK/MAPK Signaling	35
rs1878752	chr1	2071881	1	R	PRKCZ	PKCaeta	ERK/MAPK Signaling	35
rs3107157	chr1	2094131	1	Y	PRKCZ	PKCaeta	ERK/MAPK Signaling	35
rs1401137	chr1	2095256	-1	Y	PRKCZ	PKCaeta	ERK/MAPK Signaling	35
rs16824862	chr1	2102763	-1	R	PRKCZ	PKCaeta	ERK/MAPK Signaling	35
rs12026349	chr1	2106266	1	K	PRKCZ	PKCaeta	ERK/MAPK Signaling	35
rs451061	chr1	2107230	-1	S	PRKCZ	PKCaeta	ERK/MAPK Signaling	35
rs2503705	chr1	2108903	-1	Y	PRKCZ	PKCaeta	ERK/MAPK Signaling	35
rs2257684	chr1	2110034	-1	Y	PRKCZ	PKCaeta	ERK/MAPK Signaling	35
rs3107126	chr1	2113804	-1	K	PRKCZ	PKCaeta	ERK/MAPK Signaling	35
rs262666	chr1	2114976	-1	S	PRKCZ	PKCaeta	ERK/MAPK Signaling	35
rs12082372	chr1	2115819	1	S	PRKCZ	PKCaeta	ERK/MAPK Signaling	35
rs262641	chr1	2137143	-1	Y	PRKCZ	PKCaeta	ERK/MAPK Signaling	35
rs6688610	chr1	2137331	1	R	PRKCZ	PKCaeta	ERK/MAPK Signaling	35
rs262688	chr1	2145727	-1	M	PRKCZ	PKCaeta	ERK/MAPK Signaling	35
rs2234167	chr1	2522390	-1	R	TNFRSF14	TNFRSF14	TNF Superfamily Signaling	35
rs11573993	chr1	2522828	1	Y	TNFRSF14	TNFRSF14	TNF Superfamily Signaling	35
rs11573986	chr1	2524597	-1	R	TNFRSF14	TNFRSF14	TNF Superfamily Signaling	35
rs2234161	chr1	2525515	-1	Y	TNFRSF14	TNFRSF14	TNF Superfamily Signaling	35
rs11573980	chr1	2525588	-1	K	TNFRSF14	TNFRSF14	TNF Superfamily Signaling	35
rs11573979	chr1	2525660	-1	Y	TNFRSF14	TNFRSF14	TNF Superfamily Signaling	35
rs1886730	chr1	2528112	-1	Y	TNFRSF14	TNFRSF14	TNF Superfamily Signaling	35
rs10909804	chr1	3794086	1	Y	DFFB	CAD	Apoptosis Signaling	35
rs7411202	chr1	3802308	1	Y	DFFB	CAD	Apoptosis Signaling	35
rs10797348	chr1	3804253	1	M	DFFB	CAD	Apoptosis Signaling	35
rs6670527	chr1	3810906	-1	S	DFFB	CAD	Apoptosis Signaling	35
rs12734459	chr1	3815958	1	S	DFFB	CAD	Apoptosis Signaling	35
rs6668103	chr1	3816481	1	R	DFFB	CAD	Apoptosis Signaling	35
rs4074709	chr1	3820105	1	K	DFFB	CAD	Apoptosis Signaling	35
rs4073324	chr1	3821152	-1	R	DFFB	CAD	Apoptosis Signaling	35
rs12086722	chr1	3823211	1	S	DFFB	CAD	Apoptosis Signaling	35
rs7367066	chr1	3826912	1	Y	DFFB	CAD	Apoptosis Signaling	35
rs3138156	chr1	6457696	-1	R	TNFRSF25	DR3	TNF Superfamily Signaling	35
rs11800462	chr1	6458767	-1	R	TNFRSF25	DR3	TNF Superfamily Signaling	35
rs2986754	chr1	6460731	-1	S	TNFRSF25	DR3	TNF Superfamily Signaling	35
rs3007420	chr1	6464089	1	S	TNFRSF25	DR3	TNF Superfamily Signaling	35
rs3007421	chr1	6464455	1	R	TNFRSF25	DR3	TNF Superfamily Signaling	35
rs161826	chr1	7914604	1	R	TNFRSF9	TNFRSF9	TNF Superfamily Signaling	35
rs161827	chr1	7916300	1	Y	TNFRSF9	TNFRSF9	TNF Superfamily Signaling	35
rs161822	chr1	7923405	-1	R	TNFRSF9	TNFRSF9	TNF Superfamily Signaling	35
rs2453021	chr1	7923832	1	Y	TNFRSF9	TNFRSF9	TNF Superfamily Signaling	35
rs863171	chr1	7926881	1	Y	TNFRSF9	TNFRSF9	TNF Superfamily Signaling	35
rs9657979	chr1	7929356	1	K	TNFRSF9	TNFRSF9	TNF Superfamily Signaling	35
rs9657968	chr1	7931826	-1	W	TNFRSF9	TNFRSF9	TNF Superfamily Signaling	35
rs161810	chr1	7935063	-1	R	TNFRSF9	TNFRSF9	TNF Superfamily Signaling	35
rs9657955	chr1	7935624	-1	Y	TNFRSF9	TNFRSF9	TNF Superfamily Signaling	35
rs6540985	chr1	9642954	-1	Y	PIK3CD	PI3K p110	PI3K/AKT Signaling	35
rs4240896	chr1	9647766	1	R	PIK3CD	PI3K p110	PI3K/AKT Signaling	35
rs6540991	chr1	9652353	1	Y	PIK3CD	PI3K p110	PI3K/AKT Signaling	35
rs7553125	chr1	9652789	1	R	PIK3CD	PI3K p110	PI3K/AKT Signaling	35
rs6666059	chr1	9656789	-1	S	PIK3CD	PI3K p110	PI3K/AKT Signaling	35
rs4300218	chr1	9659791	1	R	PIK3CD	PI3K p110	PI3K/AKT Signaling	35
rs6671868	chr1	9663865	1	R	PIK3CD	PI3K p110	PI3K/AKT Signaling	35
rs12092982	chr1	9667132	1	K	PIK3CD	PI3K p110	PI3K/AKT Signaling	35
rs11802023	chr1	9667177	1	Y	PIK3CD	PI3K p110	PI3K/AKT Signaling	35
rs11121472	chr1	9667487	1	M	PIK3CD	PI3K p110	PI3K/AKT Signaling	35
rs12568084	chr1	9668553	1	R	PIK3CD	PI3K p110	PI3K/AKT Signaling	35
rs9430635	chr1	9673052	1	S	PIK3CD	PI3K p110	PI3K/AKT Signaling	35
rs4846192	chr1	9677995	1	R	PIK3CD	PI3K p110	PI3K/AKT Signaling	35
rs6669509	chr1	9682711	1	K	PIK3CD	PI3K p110	PI3K/AKT Signaling	35
rs4240910	chr1	9684723	1	Y	PIK3CD	PI3K p110	PI3K/AKT Signaling	35
rs11801864	chr1	9689539	1	R	PIK3CD	PI3K p110	PI3K/AKT Signaling	35
rs6681133	chr1	9693512	1	Y	PIK3CD	PI3K p110	PI3K/AKT Signaling	35
rs12075554	chr1	9702083	1	R	PIK3CD	PI3K p110	PI3K/AKT Signaling	35
rs6541017	chr1	9705830	-1	Y	PIK3CD	PI3K p110	PI3K/AKT Signaling	35
rs3934934	chr1	9710605	1	R	PIK3CD	PI3K p110	PI3K/AKT Signaling	35
rs11121482	chr1	9711795	1	R	PIK3CD	PI3K p110	PI3K/AKT Signaling	35
rs9430220	chr1	9714137	1	Y	PIK3CD	PI3K p110	PI3K/AKT Signaling	35
rs12037599	chr1	9721111	1	S	PIK3CD	PI3K p110	PI3K/AKT Signaling	35
rs1135427	chr1	9722106	1	K	PIK3CD	PI3K p110	PI3K/AKT Signaling	35
rs7526958	chr1	9724157	1	Y	PIK3CD	PI3K p110	PI3K/AKT Signaling	35
rs12354385	chr1	9725165	1	Y	PIK3CD	PI3K p110	PI3K/AKT Signaling	35
rs2274986	chr1	10461727	-1	Y	DFFA	ICAD	Apoptosis Signaling	35
rs12093208	chr1	10462780	1	K	DFFA	ICAD	Apoptosis Signaling	35
rs7552283	chr1	10463699	1	Y	DFFA	ICAD	Apoptosis Signaling	35
rs7532322	chr1	10464577	1	R	DFFA	ICAD	Apoptosis Signaling	35
rs685746	chr1	10471703	-1	S	DFFA	ICAD	Apoptosis Signaling	35
rs7536030	chr1	11037674	1	R	MASP2	MASP2	Complement Cascase	35
rs3765900	chr1	11038636	1	Y	MASP2	MASP2	Complement Cascase	35
rs9430179	chr1	11039332	1	R	MASP2	MASP2	Complement Cascase	35
rs2273343	chr1	11039811	-1	R	MASP2	MASP2	Complement Cascase	35
rs7548659	chr1	11041705	1	K	MASP2	MASP2	Complement Cascase	35
rs12121344	chr1	11045895	1	Y	MASP2	MASP2	Complement Cascase	35
rs12134432	chr1	11099351	1	Y	FRAP1	mTOR	PI3K/AKT Signaling	35
rs1148480	chr1	11106272	1	R	FRAP1	mTOR	PI3K/AKT Signaling	35
rs11121692	chr1	11116113	1	Y	FRAP1	mTOR	PI3K/AKT Signaling	35
rs3737611	chr1	11121163	-1	Y	FRAP1	mTOR	PI3K/AKT Signaling	35
rs17036377	chr1	11123122	1	R	FRAP1	mTOR	PI3K/AKT Signaling	35
rs2275527	chr1	11124912	-1	Y	FRAP1	mTOR	PI3K/AKT Signaling	35
rs12097293	chr1	11131733	1	R	FRAP1	mTOR	PI3K/AKT Signaling	35
rs6701524	chr1	11132768	-1	Y	FRAP1	mTOR	PI3K/AKT Signaling	35
rs11581010	chr1	11146724	-1	Y	FRAP1	mTOR	PI3K/AKT Signaling	35
rs10864490	chr1	11170676	-1	K	FRAP1	mTOR	PI3K/AKT Signaling	35
rs12121866	chr1	11176209	1	Y	FRAP1	mTOR	PI3K/AKT Signaling	35
rs7540001	chr1	11178099	-1	Y	FRAP1	mTOR	PI3K/AKT Signaling	35
rs12122605	chr1	11182286	1	Y	FRAP1	mTOR	PI3K/AKT Signaling	35
rs1034528	chr1	11183398	1	S	FRAP1	mTOR	PI3K/AKT Signaling	35
rs17036539	chr1	11208530	1	S	FRAP1	mTOR	PI3K/AKT Signaling	35
rs2300088	chr1	11224906	-1	R	FRAP1	mTOR	PI3K/AKT Signaling	35
rs718206	chr1	11228740	-1	W	FRAP1	mTOR	PI3K/AKT Signaling	35
rs1074078	chr1	11261054	1	Y	FRAP1	mTOR	PI3K/AKT Signaling	35
rs686190	chr1	12158105	-1	R	TNFRSF1B	TNF-R2	TNF Superfamily Signaling	35
rs522807	chr1	12158505	-1	K	TNFRSF1B	TNF-R2	TNF Superfamily Signaling	35
rs5745954	chr1	12162107	1	S	TNFRSF1B	TNF-R2	TNF Superfamily Signaling	35
rs12062134	chr1	12165920	1	Y	TNFRSF1B	TNF-R2	TNF Superfamily Signaling	35
rs11809661	chr1	12166782	1	W	TNFRSF1B	TNF-R2	TNF Superfamily Signaling	35
rs496888	chr1	12167072	1	Y	TNFRSF1B	TNF-R2	TNF Superfamily Signaling	35
rs976881	chr1	12168020	1	Y	TNFRSF1B	TNF-R2	TNF Superfamily Signaling	35
rs499646	chr1	12173355	-1	Y	TNFRSF1B	TNF-R2	TNF Superfamily Signaling	35
rs550132	chr1	12175316	1	Y	TNFRSF1B	TNF-R2	TNF Superfamily Signaling	35
rs816050	chr1	12176257	-1	Y	TNFRSF1B	TNF-R2	TNF Superfamily Signaling	35
rs17037696	chr1	12177540	1	Y	TNFRSF1B	TNF-R2	TNF Superfamily Signaling	35
rs505844	chr1	12179295	-1	R	TNFRSF1B	TNF-R2	TNF Superfamily Signaling	35
rs478143	chr1	12179974	-1	M	TNFRSF1B	TNF-R2	TNF Superfamily Signaling	35
rs474247	chr1	12180441	-1	R	TNFRSF1B	TNF-R2	TNF Superfamily Signaling	35
rs5746003	chr1	12183005	1	W	TNFRSF1B	TNF-R2	TNF Superfamily Signaling	35
rs525891	chr1	12183909	-1	W	TNFRSF1B	TNF-R2	TNF Superfamily Signaling	35
rs548580	chr1	12184036	1	R	TNFRSF1B	TNF-R2	TNF Superfamily Signaling	35
rs1768642	chr1	12187158	1	Y	TNFRSF1B	TNF-R2	TNF Superfamily Signaling	35
rs5746025	chr1	12187193	1	R	TNFRSF1B	TNF-R2	TNF Superfamily Signaling	35
rs1061622	chr1	12187221	-1	M	TNFRSF1B	TNF-R2	TNF Superfamily Signaling	35
rs5746026	chr1	12187328	1	R	TNFRSF1B	TNF-R2	TNF Superfamily Signaling	35
rs636964	chr1	12187617	1	Y	TNFRSF1B	TNF-R2	TNF Superfamily Signaling	35
rs2275416	chr1	12188467	-1	Y	TNFRSF1B	TNF-R2	TNF Superfamily Signaling	35
rs590977	chr1	12189626	1	M	TNFRSF1B	TNF-R2	TNF Superfamily Signaling	35
rs235251	chr1	12191656	-1	Y	TNFRSF1B	TNF-R2	TNF Superfamily Signaling	35
rs235249	chr1	12192497	1	Y	TNFRSF1B	TNF-R2	TNF Superfamily Signaling	35
rs5746051	chr1	12196238	1	R	TNFRSF1B	TNF-R2	TNF Superfamily Signaling	35
rs1061624	chr1	12201531	1	R	TNFRSF1B	TNF-R2	TNF Superfamily Signaling	35
rs5746068	chr1	12201821	1	S	TNFRSF1B	TNF-R2	TNF Superfamily Signaling	35
rs1061628	chr1	12202265	1	Y	TNFRSF1B	TNF-R2	TNF Superfamily Signaling	35
rs742353	chr1	12203973	1	R	TNFRSF1B	TNF-R2	TNF Superfamily Signaling	35
rs5746076	chr1	12204026	1	S	TNFRSF1B	TNF-R2	TNF Superfamily Signaling	35
rs4646096	chr1	15566064	1	R	CASP9	Caspase 9	Apoptosis Signaling	35
rs4646067	chr1	15574068	1	Y	CASP9	Caspase 9	Apoptosis Signaling	35
rs4233533	chr1	15574493	-1	Y	CASP9	Caspase 9	Apoptosis Signaling	35
rs4646062	chr1	15575198	-1	R	CASP9	Caspase 9	Apoptosis Signaling	35
rs4646054	chr1	15576169	1	Y	CASP9	Caspase 9	Apoptosis Signaling	35
rs4646049	chr1	15576766	-1	R	CASP9	Caspase 9	Apoptosis Signaling	35
rs4646044	chr1	15577373	-1	Y	CASP9	Caspase 9	Apoptosis Signaling	35
rs1052576	chr1	15577849	1	Y	CASP9	Caspase 9	Apoptosis Signaling	35
rs1862710	chr1	15589363	1	R	CASP9	Caspase 9	Apoptosis Signaling	35
rs4233535	chr1	15590503	-1	S	CASP9	Caspase 9	Apoptosis Signaling	35
rs4645992	chr1	15595048	-1	M	CASP9	Caspase 9	Apoptosis Signaling	35
rs10916683	chr1	20045850	-1	Y	PLA2G2A	PLA3	Eicosanoid Signaling	35
rs876018	chr1	20047233	-1	W	PLA2G2A	PLA3	Eicosanoid Signaling	35
rs11573172	chr1	20048522	-1	K	PLA2G2A	PLA3	Eicosanoid Signaling	35
rs818958	chr1	20048913	1	M	PLA2G2A	PLA3	Eicosanoid Signaling	35
rs4744	chr1	20050232	-1	Y	PLA2G2A	PLA3	Eicosanoid Signaling	35
rs10732279	chr1	20050371	-1	R	PLA2G2A	PLA3	Eicosanoid Signaling	35
rs3753827	chr1	20051193	1	M	PLA2G2A	PLA3	Eicosanoid Signaling	35
rs11573156	chr1	20051452	-1	S	PLA2G2A	PLA3	Eicosanoid Signaling	35
rs1796923	chr1	20051585	-1	M	PLA2G2A	PLA3	Eicosanoid Signaling	35
rs11573152	chr1	20051877	1	Y	PLA2G2A	PLA3	Eicosanoid Signaling	35
rs10916684	chr1	20053348	1	Y	PLA2G2A	PLA3	Eicosanoid Signaling	35
rs10916685	chr1	20054871	1	W	PLA2G2A	PLA3	Eicosanoid Signaling	35
rs16823463	chr1	20181861	-1	R	PLA2G2D	phospholipase A2 G2D	Eicosanoid Signaling	35
rs12059492	chr1	20182710	1	Y	PLA2G2D	phospholipase A2 G2D	Eicosanoid Signaling	35
rs11576937	chr1	20182846	1	Y	PLA2G2D	phospholipase A2 G2D	Eicosanoid Signaling	35
rs7518058	chr1	20182869	1	Y	PLA2G2D	phospholipase A2 G2D	Eicosanoid Signaling	35
rs7515774	chr1	20182940	1	W	PLA2G2D	phospholipase A2 G2D	Eicosanoid Signaling	35
rs7551550	chr1	20183070	1	M	PLA2G2D	phospholipase A2 G2D	Eicosanoid Signaling	35
rs617180	chr1	20184619	-1	S	PLA2G2D	phospholipase A2 G2D	Eicosanoid Signaling	35
rs578459	chr1	20184828	1	W	PLA2G2D	phospholipase A2 G2D	Eicosanoid Signaling	35
rs584367	chr1	20187360	1	Y	PLA2G2D	phospholipase A2 G2D	Eicosanoid Signaling	35
rs569039	chr1	20187579	1	R	PLA2G2D	phospholipase A2 G2D	Eicosanoid Signaling	35
rs12045689	chr1	20187617	1	R	PLA2G2D	phospholipase A2 G2D	Eicosanoid Signaling	35
rs679667	chr1	20187859	1	Y	PLA2G2D	phospholipase A2 G2D	Eicosanoid Signaling	35
rs3736979	chr1	20187997	1	Y	PLA2G2D	phospholipase A2 G2D	Eicosanoid Signaling	35
rs1567102	chr1	20189779	1	Y	PLA2G2D	phospholipase A2 G2D	Eicosanoid Signaling	35
rs829392	chr1	21666521	1	M	RAP1GAP	Rap1GAP	ERK/MAPK Signaling	35
rs7515277	chr1	21666931	1	K	RAP1GAP	Rap1GAP	ERK/MAPK Signaling	35
rs7515386	chr1	21667042	1	R	RAP1GAP	Rap1GAP	ERK/MAPK Signaling	35
rs10917023	chr1	21670909	-1	Y	RAP1GAP	Rap1GAP	ERK/MAPK Signaling	35
rs1767444	chr1	21671804	-1	Y	RAP1GAP	Rap1GAP	ERK/MAPK Signaling	35
rs12759525	chr1	21673154	1	Y	RAP1GAP	Rap1GAP	ERK/MAPK Signaling	35
rs2275366	chr1	21673650	-1	S	RAP1GAP	Rap1GAP	ERK/MAPK Signaling	35
rs861212	chr1	21680739	1	K	RAP1GAP	Rap1GAP	ERK/MAPK Signaling	35
rs12130950	chr1	21680773	1	R	RAP1GAP	Rap1GAP	ERK/MAPK Signaling	35
rs3817041	chr1	21681011	1	K	RAP1GAP	Rap1GAP	ERK/MAPK Signaling	35
rs12083062	chr1	21682623	1	Y	RAP1GAP	Rap1GAP	ERK/MAPK Signaling	35
rs2275364	chr1	21683681	-1	M	RAP1GAP	Rap1GAP	ERK/MAPK Signaling	35
rs2275363	chr1	21685861	-1	R	RAP1GAP	Rap1GAP	ERK/MAPK Signaling	35
rs947333	chr1	21686329	-1	R	RAP1GAP	Rap1GAP	ERK/MAPK Signaling	35
rs7550977	chr1	21688263	-1	Y	RAP1GAP	Rap1GAP	ERK/MAPK Signaling	35
rs829417	chr1	21688442	1	Y	RAP1GAP	Rap1GAP	ERK/MAPK Signaling	35
rs829418	chr1	21688810	1	R	RAP1GAP	Rap1GAP	ERK/MAPK Signaling	35
rs2275360	chr1	21689126	1	R	RAP1GAP	Rap1GAP	ERK/MAPK Signaling	35
rs829406	chr1	21694768	1	R	RAP1GAP	Rap1GAP	ERK/MAPK Signaling	35
rs829411	chr1	21698444	-1	Y	RAP1GAP	Rap1GAP	ERK/MAPK Signaling	35
rs829412	chr1	21698742	-1	Y	RAP1GAP	Rap1GAP	ERK/MAPK Signaling	35
rs4654974	chr1	21699600	1	Y	RAP1GAP	Rap1GAP	ERK/MAPK Signaling	35
rs9426770	chr1	21701050	1	S	RAP1GAP	Rap1GAP	ERK/MAPK Signaling	35
rs829413	chr1	21701356	1	S	RAP1GAP	Rap1GAP	ERK/MAPK Signaling	35
rs1557087	chr1	21704321	-1	M	RAP1GAP	Rap1GAP	ERK/MAPK Signaling	35
rs9426772	chr1	21704896	1	Y	RAP1GAP	Rap1GAP	ERK/MAPK Signaling	35
rs12045276	chr1	21706887	-1	Y	RAP1GAP	Rap1GAP	ERK/MAPK Signaling	35
rs6665848	chr1	21710469	1	Y	RAP1GAP	Rap1GAP	ERK/MAPK Signaling	35
rs12142081	chr1	21712139	1	K	RAP1GAP	Rap1GAP	ERK/MAPK Signaling	35
rs751063	chr1	21713251	1	R	RAP1GAP	Rap1GAP	ERK/MAPK Signaling	35
rs6658321	chr1	21713966	1	Y	RAP1GAP	Rap1GAP	ERK/MAPK Signaling	35
rs7541798	chr1	21715595	1	R	RAP1GAP	Rap1GAP	ERK/MAPK Signaling	35
rs6426721	chr1	21717786	1	R	RAP1GAP	Rap1GAP	ERK/MAPK Signaling	35
rs4654975	chr1	21720140	1	Y	RAP1GAP	Rap1GAP	ERK/MAPK Signaling	35
rs2625408	chr1	21724536	-1	R	RAP1GAP	Rap1GAP	ERK/MAPK Signaling	35
rs829373	chr1	21733869	1	Y	RAP1GAP	Rap1GAP	ERK/MAPK Signaling	35
rs829374	chr1	21733928	1	Y	RAP1GAP	Rap1GAP	ERK/MAPK Signaling	35
rs6426723	chr1	21734681	1	R	RAP1GAP	Rap1GAP	ERK/MAPK Signaling	35
rs3753778	chr1	21738347	1	Y	RAP1GAP	Rap1GAP	ERK/MAPK Signaling	35
rs829377	chr1	21738476	-1	K	RAP1GAP	Rap1GAP	ERK/MAPK Signaling	35
rs829398	chr1	21742154	1	R	RAP1GAP	Rap1GAP	ERK/MAPK Signaling	35
rs3738091	chr1	21742588	1	R	RAP1GAP	Rap1GAP	ERK/MAPK Signaling	35
rs829400	chr1	21744067	-1	M	RAP1GAP	Rap1GAP	ERK/MAPK Signaling	35
rs3818942	chr1	21745332	-1	Y	RAP1GAP	Rap1GAP	ERK/MAPK Signaling	35
rs829402	chr1	21745435	-1	S	RAP1GAP	Rap1GAP	ERK/MAPK Signaling	35
rs665691	chr1	22705660	-1	S	C1QA	C1q	Complement Cascase	35
rs2935542	chr1	22708777	1	R	C1QA	C1q	Complement Cascase	35
rs292001	chr1	22710264	1	R	C1QA	C1q	Complement Cascase	35
rs6690827	chr1	22712802	1	R	C1QA	C1q	Complement Cascase	35
rs4655085	chr1	22713731	1	R	C1QC	C1q	Complement Cascase	35
rs2935537	chr1	22715820	-1	Y	C1QC	C1q	Complement Cascase	35
rs655903	chr1	22716325	1	Y	C1QC	C1q	Complement Cascase	35
rs672693	chr1	22716752	-1	Y	C1QC	C1q	Complement Cascase	35
rs652826	chr1	22716985	-1	Y	C1QC	C1q	Complement Cascase	35
rs9434	chr1	22719603	-1	K	C1QC	C1q	Complement Cascase	35
rs11579200	chr1	22721833	1	M	C1QC	C1q	Complement Cascase	35
rs291985	chr1	22726245	-1	K	C1QB	C1q	Complement Cascase	35
rs12756603	chr1	22727182	-1	Y	C1QB	C1q	Complement Cascase	35
rs294189	chr1	22728770	-1	M	C1QB	C1q	Complement Cascase	35
rs6659022	chr1	22730010	1	Y	C1QB	C1q	Complement Cascase	35
rs631090	chr1	22731709	-1	R	C1QB	C1q	Complement Cascase	35
rs629409	chr1	22732044	1	Y	C1QB	C1q	Complement Cascase	35
rs292010	chr1	22735051	1	Y	C1QB	C1q	Complement Cascase	35
rs12092673	chr1	24189847	1	R	IL22RA1	interleukin 22 receptor, alpha 1	Cytokines	35
rs3795300	chr1	24192520	-1	Y	IL22RA1	interleukin 22 receptor, alpha 1	Cytokines	35
rs3795299	chr1	24192774	-1	S	IL22RA1	interleukin 22 receptor, alpha 1	Cytokines	35
rs12093987	chr1	24194934	1	Y	IL22RA1	interleukin 22 receptor, alpha 1	Cytokines	35
rs12070496	chr1	24194990	1	S	IL22RA1	interleukin 22 receptor, alpha 1	Cytokines	35
rs12071691	chr1	24195511	1	Y	IL22RA1	interleukin 22 receptor, alpha 1	Cytokines	35
rs11578307	chr1	24198069	1	R	IL22RA1	interleukin 22 receptor, alpha 1	Cytokines	35
rs11577442	chr1	24198384	1	R	IL22RA1	interleukin 22 receptor, alpha 1	Cytokines	35
rs16829204	chr1	24199994	1	Y	IL22RA1	interleukin 22 receptor, alpha 1	Cytokines	35
rs4649187	chr1	24203785	1	W	IL22RA1	interleukin 22 receptor, alpha 1	Cytokines	35
rs4233051	chr1	24208710	1	K	IL22RA1	interleukin 22 receptor, alpha 1	Cytokines	35
rs4486393	chr1	24208869	1	Y	IL22RA1	interleukin 22 receptor, alpha 1	Cytokines	35
rs2502450	chr1	24210011	1	W	IL22RA1	interleukin 22 receptor, alpha 1	Cytokines	35
rs7367639	chr1	24211341	1	K	IL22RA1	interleukin 22 receptor, alpha 1	Cytokines	35
rs10751768	chr1	24211565	1	Y	IL22RA1	interleukin 22 receptor, alpha 1	Cytokines	35
rs4292900	chr1	24215120	1	Y	IL22RA1	interleukin 22 receptor, alpha 1	Cytokines	35
rs12746876	chr1	24216230	-1	S	IL22RA1	interleukin 22 receptor, alpha 1	Cytokines	35
rs4448470	chr1	24216506	1	Y	IL22RA1	interleukin 22 receptor, alpha 1	Cytokines	35
rs7546442	chr1	24216594	1	S	IL22RA1	interleukin 22 receptor, alpha 1	Cytokines	35
rs4491017	chr1	24219829	1	R	IL22RA1	interleukin 22 receptor, alpha 1	Cytokines	35
rs12726972	chr1	26323776	-1	Y	CD52	CD52,B7-Ag	B7 family	35
rs4450008	chr1	26328002	-1	K	CD52	CD52,B7-Ag	B7 family	35
rs4659426	chr1	26328356	1	Y	CD52	CD52,B7-Ag	B7 family	35
rs12090258	chr1	26328840	-1	R	CD52	CD52,B7-Ag	B7 family	35
rs7416513	chr1	26332091	1	S	CD52	CD52,B7-Ag	B7 family	35
rs4526602	chr1	26332176	1	Y	CD52	CD52,B7-Ag	B7 family	35
rs17163866	chr1	26332230	1	R	CD52	CD52,B7-Ag	B7 family	35
rs17163868	chr1	26332523	-1	R	CD52	CD52,B7-Ag	B7 family	35
rs11247913	chr1	26332693	1	S	CD52	CD52,B7-Ag	B7 family	35
rs6685701	chr1	26552781	1	R	RPS6KA1	p90RSK	ERK/MAPK Signaling	35
rs921893	chr1	26553752	1	R	RPS6KA1	p90RSK	ERK/MAPK Signaling	35
rs1466286	chr1	26554872	1	S	RPS6KA1	p90RSK	ERK/MAPK Signaling	35
rs1563506	chr1	26554945	-1	W	RPS6KA1	p90RSK	ERK/MAPK Signaling	35
rs12065597	chr1	26555955	1	M	RPS6KA1	p90RSK	ERK/MAPK Signaling	35
rs17162190	chr1	26556974	-1	Y	RPS6KA1	p90RSK	ERK/MAPK Signaling	35
rs3790645	chr1	26569006	1	R	RPS6KA1	p90RSK	ERK/MAPK Signaling	35
rs12402449	chr1	26577978	-1	Y	RPS6KA1	p90RSK	ERK/MAPK Signaling	35
rs6657116	chr1	26578638	1	R	RPS6KA1	p90RSK	ERK/MAPK Signaling	35
rs17162199	chr1	26579473	1	R	RPS6KA1	p90RSK	ERK/MAPK Signaling	35
rs188158	chr1	26582284	1	R	RPS6KA1	p90RSK	ERK/MAPK Signaling	35
rs282176	chr1	26583098	-1	R	RPS6KA1	p90RSK	ERK/MAPK Signaling	35
rs282177	chr1	26583267	-1	R	RPS6KA1	p90RSK	ERK/MAPK Signaling	35
rs190737	chr1	26583586	1	M	RPS6KA1	p90RSK	ERK/MAPK Signaling	35
rs2229714	chr1	26584850	-1	Y	RPS6KA1	p90RSK	ERK/MAPK Signaling	35
rs11113	chr1	26585232	1	Y	RPS6KA1	p90RSK	ERK/MAPK Signaling	35
rs11247639	chr1	27363834	1	R	MAP3K6	ASK2, MAP3K6	p38 MAPK Signaling	35
rs7525750	chr1	27364250	1	Y	MAP3K6	ASK2, MAP3K6	p38 MAPK Signaling	35
rs7548035	chr1	27364830	1	R	MAP3K6	ASK2, MAP3K6	p38 MAPK Signaling	35
rs12569127	chr1	27366623	1	R	MAP3K6	ASK2, MAP3K6	p38 MAPK Signaling	35
rs17162549	chr1	27366672	1	S	MAP3K6	ASK2, MAP3K6	p38 MAPK Signaling	35
rs17162551	chr1	27370763	1	Y	MAP3K6	ASK2, MAP3K6	p38 MAPK Signaling	35
rs1138294	chr1	27372775	1	R	MAP3K6	ASK2, MAP3K6	p38 MAPK Signaling	35
rs4075731	chr1	27374439	-1	M	MAP3K6	ASK2, MAP3K6	p38 MAPK Signaling	35
rs4307592	chr1	27374501	-1	R	MAP3K6	ASK2, MAP3K6	p38 MAPK Signaling	35
rs3813800	chr1	27381616	1	S	MAP3K6	ASK2, MAP3K6	p38 MAPK Signaling	35
rs5939	chr1	28160662	-1	R	PTAFR	platelet-activating factor receptor	Miscellaneous	35
rs313151	chr1	28162170	-1	Y	PTAFR	platelet-activating factor receptor	Miscellaneous	35
rs313990	chr1	28173834	1	R	PTAFR	platelet-activating factor receptor	Miscellaneous	35
rs313149	chr1	28174973	1	W	PTAFR	platelet-activating factor receptor	Miscellaneous	35
rs17162976	chr1	28182205	1	S	PTAFR	platelet-activating factor receptor	Miscellaneous	35
rs12133478	chr1	28187419	1	S	PTAFR	platelet-activating factor receptor	Miscellaneous	35
rs17162980	chr1	28187745	-1	Y	PTAFR	platelet-activating factor receptor	Miscellaneous	35
rs6673481	chr1	28810886	1	S	GMEB1	glucocorticoid modulatory element binding protein 1	Glucocorticoid signaling	35
rs12130117	chr1	28811269	1	S	GMEB1	glucocorticoid modulatory element binding protein 1	Glucocorticoid signaling	35
rs12029958	chr1	28811477	1	Y	GMEB1	glucocorticoid modulatory element binding protein 1	Glucocorticoid signaling	35
rs6691249	chr1	28816375	1	S	GMEB1	glucocorticoid modulatory element binding protein 1	Glucocorticoid signaling	35
rs12566174	chr1	28822509	1	Y	GMEB1	glucocorticoid modulatory element binding protein 1	Glucocorticoid signaling	35
rs4233253	chr1	28853372	1	Y	GMEB1	glucocorticoid modulatory element binding protein 1	Glucocorticoid signaling	35
rs2503011	chr1	29379084	-1	R	PTPRU	Protein tyrosine phosphatase receptor type U	Phosphatase	35
rs2503006	chr1	29382686	-1	Y	PTPRU	Protein tyrosine phosphatase receptor type U	Phosphatase	35
rs2452774	chr1	29387168	-1	Y	PTPRU	Protein tyrosine phosphatase receptor type U	Phosphatase	35
rs7349137	chr1	29389828	1	Y	PTPRU	Protein tyrosine phosphatase receptor type U	Phosphatase	35
rs12057666	chr1	29392374	-1	M	PTPRU	Protein tyrosine phosphatase receptor type U	Phosphatase	35
rs2068388	chr1	29393170	1	R	PTPRU	Protein tyrosine phosphatase receptor type U	Phosphatase	35
rs1032425	chr1	29396221	-1	K	PTPRU	Protein tyrosine phosphatase receptor type U	Phosphatase	35
rs7548622	chr1	29399773	1	R	PTPRU	Protein tyrosine phosphatase receptor type U	Phosphatase	35
rs2131556	chr1	29400442	1	R	PTPRU	Protein tyrosine phosphatase receptor type U	Phosphatase	35
rs16838061	chr1	29401706	1	S	PTPRU	Protein tyrosine phosphatase receptor type U	Phosphatase	35
rs12401971	chr1	29401997	1	Y	PTPRU	Protein tyrosine phosphatase receptor type U	Phosphatase	35
rs16838065	chr1	29402553	1	R	PTPRU	Protein tyrosine phosphatase receptor type U	Phosphatase	35
rs4654399	chr1	29404822	-1	W	PTPRU	Protein tyrosine phosphatase receptor type U	Phosphatase	35
rs12740691	chr1	29409087	1	W	PTPRU	Protein tyrosine phosphatase receptor type U	Phosphatase	35
rs7550930	chr1	29415179	1	Y	PTPRU	Protein tyrosine phosphatase receptor type U	Phosphatase	35
rs10915247	chr1	29419600	1	S	PTPRU	Protein tyrosine phosphatase receptor type U	Phosphatase	35
rs6690023	chr1	29420572	-1	R	PTPRU	Protein tyrosine phosphatase receptor type U	Phosphatase	35
rs10799128	chr1	29424615	1	Y	PTPRU	Protein tyrosine phosphatase receptor type U	Phosphatase	35
rs2076620	chr1	29436934	1	M	PTPRU	Protein tyrosine phosphatase receptor type U	Phosphatase	35
rs2073173	chr1	29439394	1	R	PTPRU	Protein tyrosine phosphatase receptor type U	Phosphatase	35
rs2319404	chr1	29441503	1	R	PTPRU	Protein tyrosine phosphatase receptor type U	Phosphatase	35
rs7518159	chr1	29442076	1	Y	PTPRU	Protein tyrosine phosphatase receptor type U	Phosphatase	35
rs12083729	chr1	29442140	1	Y	PTPRU	Protein tyrosine phosphatase receptor type U	Phosphatase	35
rs9426415	chr1	29444843	-1	R	PTPRU	Protein tyrosine phosphatase receptor type U	Phosphatase	35
rs10915249	chr1	29450687	1	R	PTPRU	Protein tyrosine phosphatase receptor type U	Phosphatase	35
rs2295061	chr1	29451071	-1	R	PTPRU	Protein tyrosine phosphatase receptor type U	Phosphatase	35
rs3737606	chr1	29451572	-1	Y	PTPRU	Protein tyrosine phosphatase receptor type U	Phosphatase	35
rs2235937	chr1	29452525	1	R	PTPRU	Protein tyrosine phosphatase receptor type U	Phosphatase	35
rs2235936	chr1	29453016	1	R	PTPRU	Protein tyrosine phosphatase receptor type U	Phosphatase	35
rs2235938	chr1	29453216	1	K	PTPRU	Protein tyrosine phosphatase receptor type U	Phosphatase	35
rs11811458	chr1	29461237	-1	M	PTPRU	Protein tyrosine phosphatase receptor type U	Phosphatase	35
rs10915251	chr1	29461457	1	Y	PTPRU	Protein tyrosine phosphatase receptor type U	Phosphatase	35
rs2179795	chr1	29462934	1	K	PTPRU	Protein tyrosine phosphatase receptor type U	Phosphatase	35
rs1045453	chr1	29464944	1	Y	PTPRU	Protein tyrosine phosphatase receptor type U	Phosphatase	35
rs2007350	chr1	29466743	-1	M	PTPRU	Protein tyrosine phosphatase receptor type U	Phosphatase	35
rs10915253	chr1	29471669	-1	W	PTPRU	Protein tyrosine phosphatase receptor type U	Phosphatase	35
rs1062921	chr1	29473291	1	W	PTPRU	Protein tyrosine phosphatase receptor type U	Phosphatase	35
rs9426418	chr1	29474452	-1	S	PTPRU	Protein tyrosine phosphatase receptor type U	Phosphatase	35
rs1002017	chr1	29475156	1	R	PTPRU	Protein tyrosine phosphatase receptor type U	Phosphatase	35
rs2281385	chr1	32326657	1	Y	TXLNA	interleukin 14, taxilin alpha	Cytokines	35
rs9425952	chr1	32332547	1	Y	TXLNA	interleukin 14, taxilin alpha	Cytokines	35
rs16834926	chr1	32333959	1	R	TXLNA	interleukin 14, taxilin alpha	Cytokines	35
rs6425795	chr1	32387192	1	W	LCK	LCK	Lymphocyte signaling	35
rs1004420	chr1	32398795	1	K	LCK	LCK	Lymphocyte signaling	35
rs2086257	chr1	32410545	-1	S	LCK	LCK	Lymphocyte signaling	35
rs695161	chr1	32412959	1	R	LCK	LCK	Lymphocyte signaling	35
rs11807976	chr1	32421167	-1	Y	LCK	LCK	Lymphocyte signaling	35
rs11809371	chr1	32424207	-1	S	HDAC1	HDAC1/2	NF-&kappa;B Signaling	35
rs1741981	chr1	32425532	1	Y	HDAC1	HDAC1/2	NF-&kappa;B Signaling	35
rs7543692	chr1	32435385	1	R	HDAC1	HDAC1/2	NF-&kappa;B Signaling	35
rs16834954	chr1	32454047	1	Y	HDAC1	HDAC1/2	NF-&kappa;B Signaling	35
rs16834957	chr1	32461451	1	M	HDAC1	HDAC1/2	NF-&kappa;B Signaling	35
rs6697130	chr1	32467227	-1	Y	HDAC1	HDAC1/2	NF-&kappa;B Signaling	35
rs2275473	chr1	36598766	-1	R	CSF3R	G-CSF Receptor	Cytokines	35
rs3918003	chr1	36600466	-1	R	CSF3R	G-CSF Receptor	Cytokines	35
rs3918001	chr1	36601596	1	Y	CSF3R	G-CSF Receptor	Cytokines	35
rs2275472	chr1	36603760	-1	R	CSF3R	G-CSF Receptor	Cytokines	35
rs3917991	chr1	36603898	-1	S	CSF3R	G-CSF Receptor	Cytokines	35
rs3917989	chr1	36604221	-1	Y	CSF3R	G-CSF Receptor	Cytokines	35
rs3917979	chr1	36606485	1	Y	CSF3R	G-CSF Receptor	Cytokines	35
rs3917978	chr1	36606507	-1	M	CSF3R	G-CSF Receptor	Cytokines	35
rs3917976	chr1	36606707	-1	Y	CSF3R	G-CSF Receptor	Cytokines	35
rs3917974	chr1	36606794	1	Y	CSF3R	G-CSF Receptor	Cytokines	35
rs3917971	chr1	36607757	1	M	CSF3R	G-CSF Receptor	Cytokines	35
rs3917960	chr1	36609667	-1	S	CSF3R	G-CSF Receptor	Cytokines	35
rs3917954	chr1	36610327	-1	M	CSF3R	G-CSF Receptor	Cytokines	35
rs3917927	chr1	36613874	-1	R	CSF3R	G-CSF Receptor	Cytokines	35
rs3917924	chr1	36614746	-1	Y	CSF3R	G-CSF Receptor	Cytokines	35
rs3917912	chr1	36617029	1	Y	CSF3R	G-CSF Receptor	Cytokines	35
rs3917910	chr1	36618143	-1	R	CSF3R	G-CSF Receptor	Cytokines	35
rs4026505	chr1	36619868	1	W	CSF3R	G-CSF Receptor	Cytokines	35
rs2356559	chr1	45650605	1	Y	PRDX1	peroxiredoxin 1	ROS/Glutathione	35
rs11211129	chr1	45652173	1	Y	PRDX1	peroxiredoxin 1	ROS/Glutathione	35
rs713358	chr1	45657360	1	S	PRDX1	peroxiredoxin 1	ROS/Glutathione	35
rs12083690	chr1	45660330	-1	R	PRDX1	peroxiredoxin 1	ROS/Glutathione	35
rs7522705	chr1	45661393	1	S	PRDX1	peroxiredoxin 1	ROS/Glutathione	35
rs945179	chr1	45661553	1	Y	PRDX1	peroxiredoxin 1	ROS/Glutathione	35
rs7538978	chr1	46217074	-1	Y	PIK3R3	PI3K p85	PI3K/AKT Signaling	35
rs1768817	chr1	46226554	1	S	PIK3R3	PI3K p85	PI3K/AKT Signaling	35
rs1707340	chr1	46226962	1	Y	PIK3R3	PI3K p85	PI3K/AKT Signaling	35
rs785467	chr1	46233579	-1	W	PIK3R3	PI3K p85	PI3K/AKT Signaling	35
rs7542465	chr1	46248464	-1	Y	PIK3R3	PI3K p85	PI3K/AKT Signaling	35
rs809775	chr1	46250060	1	W	PIK3R3	PI3K p85	PI3K/AKT Signaling	35
rs809774	chr1	46272264	1	W	PIK3R3	PI3K p85	PI3K/AKT Signaling	35
rs6696284	chr1	46283704	-1	K	PIK3R3	PI3K p85	PI3K/AKT Signaling	35
rs785490	chr1	46289144	1	Y	PIK3R3	PI3K p85	PI3K/AKT Signaling	35
rs785491	chr1	46295438	-1	Y	PIK3R3	PI3K p85	PI3K/AKT Signaling	35
rs1707302	chr1	46312937	1	R	PIK3R3	PI3K p85	PI3K/AKT Signaling	35
rs1416706	chr1	46314864	-1	Y	PIK3R3	PI3K p85	PI3K/AKT Signaling	35
rs12131300	chr1	46733719	1	Y	MKNK1	MNK1	ERK/MAPK Signaling	35
rs1258050	chr1	46734780	1	M	MKNK1	MNK1	ERK/MAPK Signaling	35
rs1258051	chr1	46735028	1	S	MKNK1	MNK1	ERK/MAPK Signaling	35
rs8602	chr1	46735551	1	M	MKNK1	MNK1	ERK/MAPK Signaling	35
rs7530017	chr1	46736846	-1	W	MKNK1	MNK1	ERK/MAPK Signaling	35
rs6429603	chr1	46736946	1	K	MKNK1	MNK1	ERK/MAPK Signaling	35
rs2181414	chr1	46745869	-1	R	MKNK1	MNK1	ERK/MAPK Signaling	35
rs1933934	chr1	46746948	1	Y	MKNK1	MNK1	ERK/MAPK Signaling	35
rs1767612	chr1	46748569	1	Y	MKNK1	MNK1	ERK/MAPK Signaling	35
rs10890405	chr1	46752104	1	S	MKNK1	MNK1	ERK/MAPK Signaling	35
rs12088719	chr1	46756895	-1	R	MKNK1	MNK1	ERK/MAPK Signaling	35
rs3766236	chr1	46759461	-1	Y	MKNK1	MNK1	ERK/MAPK Signaling	35
rs17102303	chr1	46761069	1	R	MKNK1	MNK1	ERK/MAPK Signaling	35
rs12095096	chr1	46765953	1	Y	MKNK1	MNK1	ERK/MAPK Signaling	35
rs956527	chr1	46768012	-1	R	MKNK1	MNK1	ERK/MAPK Signaling	35
rs6429606	chr1	46774920	-1	Y	MKNK1	MNK1	ERK/MAPK Signaling	35
rs12047046	chr1	46778608	1	R	MKNK1	MNK1	ERK/MAPK Signaling	35
rs12022855	chr1	46780604	1	Y	MKNK1	MNK1	ERK/MAPK Signaling	35
rs10890406	chr1	46780697	1	Y	MKNK1	MNK1	ERK/MAPK Signaling	35
rs1258012	chr1	46784164	-1	Y	MKNK1	MNK1	ERK/MAPK Signaling	35
rs1258010	chr1	46784538	-1	Y	MKNK1	MNK1	ERK/MAPK Signaling	35
rs1313388	chr1	46786641	1	S	MKNK1	MNK1	ERK/MAPK Signaling	35
rs4275405	chr1	46786794	1	W	MKNK1	MNK1	ERK/MAPK Signaling	35
rs12076604	chr1	50618387	-1	R	FAF1	Fas (TNFRSF6) associated factor 1	Glucocorticoid signaling	35
rs4381241	chr1	50619459	1	Y	FAF1	Fas (TNFRSF6) associated factor 1	Glucocorticoid signaling	35
rs17106184	chr1	50622006	-1	Y	FAF1	Fas (TNFRSF6) associated factor 1	Glucocorticoid signaling	35
rs12097873	chr1	50633143	1	S	FAF1	Fas (TNFRSF6) associated factor 1	Glucocorticoid signaling	35
rs10399783	chr1	50639432	1	R	FAF1	Fas (TNFRSF6) associated factor 1	Glucocorticoid signaling	35
rs13376558	chr1	50644310	-1	K	FAF1	Fas (TNFRSF6) associated factor 1	Glucocorticoid signaling	35
rs17106219	chr1	50647052	1	Y	FAF1	Fas (TNFRSF6) associated factor 1	Glucocorticoid signaling	35
rs10888690	chr1	50672542	1	Y	FAF1	Fas (TNFRSF6) associated factor 1	Glucocorticoid signaling	35
rs1149791	chr1	50676061	-1	S	FAF1	Fas (TNFRSF6) associated factor 1	Glucocorticoid signaling	35
rs10493149	chr1	50682496	-1	Y	FAF1	Fas (TNFRSF6) associated factor 1	Glucocorticoid signaling	35
rs7545617	chr1	50709151	1	R	FAF1	Fas (TNFRSF6) associated factor 1	Glucocorticoid signaling	35
rs12137729	chr1	50711881	-1	R	FAF1	Fas (TNFRSF6) associated factor 1	Glucocorticoid signaling	35
rs11205731	chr1	50712631	1	K	FAF1	Fas (TNFRSF6) associated factor 1	Glucocorticoid signaling	35
rs17106278	chr1	50725678	1	R	FAF1	Fas (TNFRSF6) associated factor 1	Glucocorticoid signaling	35
rs17106287	chr1	50737927	1	Y	FAF1	Fas (TNFRSF6) associated factor 1	Glucocorticoid signaling	35
rs17106288	chr1	50741374	1	K	FAF1	Fas (TNFRSF6) associated factor 1	Glucocorticoid signaling	35
rs3789584	chr1	50741408	1	Y	FAF1	Fas (TNFRSF6) associated factor 1	Glucocorticoid signaling	35
rs12131304	chr1	50749363	1	Y	FAF1	Fas (TNFRSF6) associated factor 1	Glucocorticoid signaling	35
rs12122697	chr1	50755264	1	K	FAF1	Fas (TNFRSF6) associated factor 1	Glucocorticoid signaling	35
rs12082106	chr1	50773205	1	Y	FAF1	Fas (TNFRSF6) associated factor 1	Glucocorticoid signaling	35
rs3850874	chr1	50775152	1	Y	FAF1	Fas (TNFRSF6) associated factor 1	Glucocorticoid signaling	35
rs12083078	chr1	50778971	1	W	FAF1	Fas (TNFRSF6) associated factor 1	Glucocorticoid signaling	35
rs12058275	chr1	50786983	1	R	FAF1	Fas (TNFRSF6) associated factor 1	Glucocorticoid signaling	35
rs17387761	chr1	50790110	1	R	FAF1	Fas (TNFRSF6) associated factor 1	Glucocorticoid signaling	35
rs12121634	chr1	50805538	1	W	FAF1	Fas (TNFRSF6) associated factor 1	Glucocorticoid signaling	35
rs11205747	chr1	50809306	1	M	FAF1	Fas (TNFRSF6) associated factor 1	Glucocorticoid signaling	35
rs17106350	chr1	50835344	1	R	FAF1	Fas (TNFRSF6) associated factor 1	Glucocorticoid signaling	35
rs9970556	chr1	50838828	1	Y	FAF1	Fas (TNFRSF6) associated factor 1	Glucocorticoid signaling	35
rs12077720	chr1	50839322	1	R	FAF1	Fas (TNFRSF6) associated factor 1	Glucocorticoid signaling	35
rs17106353	chr1	50849401	1	M	FAF1	Fas (TNFRSF6) associated factor 1	Glucocorticoid signaling	35
rs11205756	chr1	50857373	-1	Y	FAF1	Fas (TNFRSF6) associated factor 1	Glucocorticoid signaling	35
rs7515597	chr1	50871368	1	Y	FAF1	Fas (TNFRSF6) associated factor 1	Glucocorticoid signaling	35
rs2221933	chr1	50915366	1	M	FAF1	Fas (TNFRSF6) associated factor 1	Glucocorticoid signaling	35
rs12565379	chr1	50928637	1	Y	FAF1	Fas (TNFRSF6) associated factor 1	Glucocorticoid signaling	35
rs6691061	chr1	50947040	-1	R	FAF1	Fas (TNFRSF6) associated factor 1	Glucocorticoid signaling	35
rs11588333	chr1	50948613	-1	R	FAF1	Fas (TNFRSF6) associated factor 1	Glucocorticoid signaling	35
rs12071258	chr1	50952885	1	W	FAF1	Fas (TNFRSF6) associated factor 1	Glucocorticoid signaling	35
rs12075991	chr1	50964639	1	Y	FAF1	Fas (TNFRSF6) associated factor 1	Glucocorticoid signaling	35
rs17106369	chr1	50977305	-1	Y	FAF1	Fas (TNFRSF6) associated factor 1	Glucocorticoid signaling	35
rs12086756	chr1	50982551	-1	R	FAF1	Fas (TNFRSF6) associated factor 1	Glucocorticoid signaling	35
rs11800919	chr1	51001075	1	R	FAF1	Fas (TNFRSF6) associated factor 1	Glucocorticoid signaling	35
rs12094733	chr1	51002123	1	R	FAF1	Fas (TNFRSF6) associated factor 1	Glucocorticoid signaling	35
rs1849553	chr1	51030026	-1	Y	FAF1	Fas (TNFRSF6) associated factor 1	Glucocorticoid signaling	35
rs12088617	chr1	51059234	1	K	FAF1	Fas (TNFRSF6) associated factor 1	Glucocorticoid signaling	35
rs7525655	chr1	51080533	1	Y	FAF1	Fas (TNFRSF6) associated factor 1	Glucocorticoid signaling	35
rs12089041	chr1	51093615	1	Y	FAF1	Fas (TNFRSF6) associated factor 1	Glucocorticoid signaling	35
rs12078434	chr1	51105666	1	S	FAF1	Fas (TNFRSF6) associated factor 1	Glucocorticoid signaling	35
rs6698809	chr1	51119605	1	Y	FAF1	Fas (TNFRSF6) associated factor 1	Glucocorticoid signaling	35
rs6588394	chr1	51139583	1	Y	FAF1	Fas (TNFRSF6) associated factor 1	Glucocorticoid signaling	35
rs647962	chr1	57030199	-1	R	C8A	C8A	Complement Cascase	35
rs668551	chr1	57030939	-1	R	C8A	C8A	Complement Cascase	35
rs671137	chr1	57031501	-1	R	C8A	C8A	Complement Cascase	35
rs1329449	chr1	57031650	1	R	C8A	C8A	Complement Cascase	35
rs1342434	chr1	57033711	-1	R	C8A	C8A	Complement Cascase	35
rs1342433	chr1	57033738	-1	Y	C8A	C8A	Complement Cascase	35
rs622300	chr1	57035385	-1	Y	C8A	C8A	Complement Cascase	35
rs857028	chr1	57035574	-1	M	C8A	C8A	Complement Cascase	35
rs636879	chr1	57036443	-1	R	C8A	C8A	Complement Cascase	35
rs664142	chr1	57037876	1	R	C8A	C8A	Complement Cascase	35
rs6697767	chr1	57038094	1	R	C8A	C8A	Complement Cascase	35
rs17114468	chr1	57038256	1	R	C8A	C8A	Complement Cascase	35
rs622299	chr1	57040143	1	Y	C8A	C8A	Complement Cascase	35
rs7339932	chr1	57045504	1	K	C8A	C8A	Complement Cascase	35
rs706473	chr1	57051055	1	R	C8A	C8A	Complement Cascase	35
rs12090500	chr1	57051741	1	Y	C8A	C8A	Complement Cascase	35
rs652785	chr1	57052748	-1	K	C8A	C8A	Complement Cascase	35
rs706475	chr1	57055866	-1	W	C8A	C8A	Complement Cascase	35
rs6697228	chr1	57061485	1	Y	C8A	C8A	Complement Cascase	35
rs629799	chr1	57066476	-1	Y	C8A	C8A	Complement Cascase	35
rs6683663	chr1	57068497	1	R	C8A	C8A	Complement Cascase	35
rs6686359	chr1	57068601	-1	R	C8A	C8A	Complement Cascase	35
rs6696110	chr1	57071182	1	K	C8A	C8A	Complement Cascase	35
rs6699859	chr1	57072471	1	Y	C8A	C8A	Complement Cascase	35
rs11206932	chr1	57074028	1	W	C8A	C8A	Complement Cascase	35
rs17114527	chr1	57074939	-1	Y	C8A	C8A	Complement Cascase	35
rs6692425	chr1	57075855	1	K	C8A	C8A	Complement Cascase	35
rs1360151	chr1	57076062	-1	R	C8A	C8A	Complement Cascase	35
rs679350	chr1	57076833	-1	Y	C8A	C8A	Complement Cascase	35
rs706479	chr1	57084484	-1	R	C8A	C8A	Complement Cascase	35
rs624298	chr1	57086555	-1	Y	C8A	C8A	Complement Cascase	35
rs17114572	chr1	57088071	1	Y	C8A	C8A	Complement Cascase	35
rs1774900	chr1	57089170	-1	S	C8A	C8A	Complement Cascase	35
rs638919	chr1	57089193	-1	R	C8A	C8A	Complement Cascase	35
rs635833	chr1	57089831	1	Y	C8A	C8A	Complement Cascase	35
rs1342440	chr1	57095336	-1	S	C8A	C8A	Complement Cascase	35
rs676480	chr1	57112596	-1	K	C8B	C8B	Complement Cascase	35
rs17301153	chr1	57113005	1	Y	C8B	C8B	Complement Cascase	35
rs669358	chr1	57116760	-1	R	C8B	C8B	Complement Cascase	35
rs6669836	chr1	57118413	1	Y	C8B	C8B	Complement Cascase	35
rs11807632	chr1	57119419	1	W	C8B	C8B	Complement Cascase	35
rs626457	chr1	57119505	1	Y	C8B	C8B	Complement Cascase	35
rs598772	chr1	57121055	-1	R	C8B	C8B	Complement Cascase	35
rs11807035	chr1	57121179	-1	R	C8B	C8B	Complement Cascase	35
rs582317	chr1	57125789	1	R	C8B	C8B	Complement Cascase	35
rs658285	chr1	57128356	-1	Y	C8B	C8B	Complement Cascase	35
rs2236217	chr1	57142826	1	M	C8B	C8B	Complement Cascase	35
rs17114693	chr1	57148686	-1	R	C8B	C8B	Complement Cascase	35
rs11688	chr1	58960014	-1	R	JUN	c-Jun	Toll-like Receptor Signaling	35
rs2984915	chr1	58965716	1	Y	JUN	c-Jun	Toll-like Receptor Signaling	35
rs1575440	chr1	58966454	1	R	JUN	c-Jun	Toll-like Receptor Signaling	35
rs2780890	chr1	65013511	1	R	JAK1	JAK1	JAK/Stat Signaling	35
rs310241	chr1	65015359	-1	Y	JAK1	JAK1	JAK/Stat Signaling	35
rs310244	chr1	65017898	-1	Y	JAK1	JAK1	JAK/Stat Signaling	35
rs310247	chr1	65019430	-1	Y	JAK1	JAK1	JAK/Stat Signaling	35
rs10789166	chr1	65024834	1	R	JAK1	JAK1	JAK/Stat Signaling	35
rs17127091	chr1	65029710	1	Y	JAK1	JAK1	JAK/Stat Signaling	35
rs310228	chr1	65034253	1	M	JAK1	JAK1	JAK/Stat Signaling	35
rs310227	chr1	65035163	-1	R	JAK1	JAK1	JAK/Stat Signaling	35
rs310226	chr1	65036440	1	Y	JAK1	JAK1	JAK/Stat Signaling	35
rs7524842	chr1	65042812	-1	R	JAK1	JAK1	JAK/Stat Signaling	35
rs2780885	chr1	65043393	1	Y	JAK1	JAK1	JAK/Stat Signaling	35
rs12093269	chr1	65043807	1	Y	JAK1	JAK1	JAK/Stat Signaling	35
rs310236	chr1	65045878	1	S	JAK1	JAK1	JAK/Stat Signaling	35
rs310234	chr1	65047823	1	Y	JAK1	JAK1	JAK/Stat Signaling	35
rs17127114	chr1	65047852	-1	Y	JAK1	JAK1	JAK/Stat Signaling	35
rs17127117	chr1	65050796	1	Y	JAK1	JAK1	JAK/Stat Signaling	35
rs310207	chr1	65059062	-1	Y	JAK1	JAK1	JAK/Stat Signaling	35
rs310201	chr1	65061629	-1	Y	JAK1	JAK1	JAK/Stat Signaling	35
rs310198	chr1	65063089	1	Y	JAK1	JAK1	JAK/Stat Signaling	35
rs3762311	chr1	65067959	1	K	JAK1	JAK1	JAK/Stat Signaling	35
rs310248	chr1	65068784	1	R	JAK1	JAK1	JAK/Stat Signaling	35
rs7529428	chr1	65068972	1	Y	JAK1	JAK1	JAK/Stat Signaling	35
rs17127999	chr1	65965894	1	R	PDE4B	PDE	G-Protein Coupled Receptor Signaling	35
rs4385675	chr1	65966105	1	Y	PDE4B	PDE	G-Protein Coupled Receptor Signaling	35
rs11208748	chr1	65966970	-1	M	PDE4B	PDE	G-Protein Coupled Receptor Signaling	35
rs12034009	chr1	65967246	1	Y	PDE4B	PDE	G-Protein Coupled Receptor Signaling	35
rs4454519	chr1	65972263	1	K	PDE4B	PDE	G-Protein Coupled Receptor Signaling	35
rs6701146	chr1	65977520	1	S	PDE4B	PDE	G-Protein Coupled Receptor Signaling	35
rs4655589	chr1	65983807	-1	Y	PDE4B	PDE	G-Protein Coupled Receptor Signaling	35
rs4147194	chr1	65984157	1	M	PDE4B	PDE	G-Protein Coupled Receptor Signaling	35
rs6679537	chr1	65991020	-1	R	PDE4B	PDE	G-Protein Coupled Receptor Signaling	35
rs4384209	chr1	65991146	1	R	PDE4B	PDE	G-Protein Coupled Receptor Signaling	35
rs10465851	chr1	65991174	1	Y	PDE4B	PDE	G-Protein Coupled Receptor Signaling	35
rs10889587	chr1	65993494	1	Y	PDE4B	PDE	G-Protein Coupled Receptor Signaling	35
rs17097214	chr1	65993656	-1	R	PDE4B	PDE	G-Protein Coupled Receptor Signaling	35
rs17097219	chr1	65993796	-1	Y	PDE4B	PDE	G-Protein Coupled Receptor Signaling	35
rs6687612	chr1	65994767	1	K	PDE4B	PDE	G-Protein Coupled Receptor Signaling	35
rs4314863	chr1	65998627	1	W	PDE4B	PDE	G-Protein Coupled Receptor Signaling	35
rs11208758	chr1	65999221	1	R	PDE4B	PDE	G-Protein Coupled Receptor Signaling	35
rs17128037	chr1	66015405	1	S	PDE4B	PDE	G-Protein Coupled Receptor Signaling	35
rs10493388	chr1	66020672	1	R	PDE4B	PDE	G-Protein Coupled Receptor Signaling	35
rs10493390	chr1	66024614	1	M	PDE4B	PDE	G-Protein Coupled Receptor Signaling	35
rs6681523	chr1	66026713	1	Y	PDE4B	PDE	G-Protein Coupled Receptor Signaling	35
rs10493391	chr1	66026917	1	R	PDE4B	PDE	G-Protein Coupled Receptor Signaling	35
rs12131591	chr1	66034897	1	Y	PDE4B	PDE	G-Protein Coupled Receptor Signaling	35
rs12129719	chr1	66036533	1	R	PDE4B	PDE	G-Protein Coupled Receptor Signaling	35
rs6701503	chr1	66038065	-1	S	PDE4B	PDE	G-Protein Coupled Receptor Signaling	35
rs11208763	chr1	66038938	1	R	PDE4B	PDE	G-Protein Coupled Receptor Signaling	35
rs12134350	chr1	66042615	1	Y	PDE4B	PDE	G-Protein Coupled Receptor Signaling	35
rs2801578	chr1	66044676	1	W	PDE4B	PDE	G-Protein Coupled Receptor Signaling	35
rs2186124	chr1	66044916	1	R	PDE4B	PDE	G-Protein Coupled Receptor Signaling	35
rs2801579	chr1	66045511	-1	R	PDE4B	PDE	G-Protein Coupled Receptor Signaling	35
rs1316871	chr1	66051069	1	Y	PDE4B	PDE	G-Protein Coupled Receptor Signaling	35
rs12760605	chr1	66053785	1	Y	PDE4B	PDE	G-Protein Coupled Receptor Signaling	35
rs1937447	chr1	66070263	-1	S	PDE4B	PDE	G-Protein Coupled Receptor Signaling	35
rs12744291	chr1	66074992	1	R	PDE4B	PDE	G-Protein Coupled Receptor Signaling	35
rs6588174	chr1	66079212	1	K	PDE4B	PDE	G-Protein Coupled Receptor Signaling	35
rs11208766	chr1	66084927	1	R	PDE4B	PDE	G-Protein Coupled Receptor Signaling	35
rs17451216	chr1	66089667	1	S	PDE4B	PDE	G-Protein Coupled Receptor Signaling	35
rs1937445	chr1	66090033	-1	R	PDE4B	PDE	G-Protein Coupled Receptor Signaling	35
rs11208769	chr1	66092413	1	Y	PDE4B	PDE	G-Protein Coupled Receptor Signaling	35
rs17128127	chr1	66094087	-1	R	PDE4B	PDE	G-Protein Coupled Receptor Signaling	35
rs11208770	chr1	66094983	1	Y	PDE4B	PDE	G-Protein Coupled Receptor Signaling	35
rs17451451	chr1	66100174	1	R	PDE4B	PDE	G-Protein Coupled Receptor Signaling	35
rs11803855	chr1	66100749	1	Y	PDE4B	PDE	G-Protein Coupled Receptor Signaling	35
rs7552762	chr1	66102192	1	S	PDE4B	PDE	G-Protein Coupled Receptor Signaling	35
rs2997091	chr1	66111656	-1	Y	PDE4B	PDE	G-Protein Coupled Receptor Signaling	35
rs11208775	chr1	66122562	1	Y	PDE4B	PDE	G-Protein Coupled Receptor Signaling	35
rs3009872	chr1	66123421	1	Y	PDE4B	PDE	G-Protein Coupled Receptor Signaling	35
rs7527901	chr1	66124781	1	Y	PDE4B	PDE	G-Protein Coupled Receptor Signaling	35
rs12729364	chr1	66127056	-1	Y	PDE4B	PDE	G-Protein Coupled Receptor Signaling	35
rs7537687	chr1	66127936	1	Y	PDE4B	PDE	G-Protein Coupled Receptor Signaling	35
rs1937454	chr1	66129208	-1	S	PDE4B	PDE	G-Protein Coupled Receptor Signaling	35
rs7547416	chr1	66131108	1	R	PDE4B	PDE	G-Protein Coupled Receptor Signaling	35
rs11809491	chr1	66132679	1	K	PDE4B	PDE	G-Protein Coupled Receptor Signaling	35
rs6696494	chr1	66136781	1	Y	PDE4B	PDE	G-Protein Coupled Receptor Signaling	35
rs12062815	chr1	66140590	1	R	PDE4B	PDE	G-Protein Coupled Receptor Signaling	35
rs7519259	chr1	66146764	1	R	PDE4B	PDE	G-Protein Coupled Receptor Signaling	35
rs12085651	chr1	66152574	1	Y	PDE4B	PDE	G-Protein Coupled Receptor Signaling	35
rs1937453	chr1	66158693	1	W	PDE4B	PDE	G-Protein Coupled Receptor Signaling	35
rs1937457	chr1	66158808	1	Y	PDE4B	PDE	G-Protein Coupled Receptor Signaling	35
rs2503196	chr1	66159544	-1	M	PDE4B	PDE	G-Protein Coupled Receptor Signaling	35
rs17128177	chr1	66162539	1	R	PDE4B	PDE	G-Protein Coupled Receptor Signaling	35
rs10127702	chr1	66168458	-1	R	PDE4B	PDE	G-Protein Coupled Receptor Signaling	35
rs2503187	chr1	66173138	1	Y	PDE4B	PDE	G-Protein Coupled Receptor Signaling	35
rs2503185	chr1	66173422	-1	Y	PDE4B	PDE	G-Protein Coupled Receptor Signaling	35
rs1937444	chr1	66175941	-1	K	PDE4B	PDE	G-Protein Coupled Receptor Signaling	35
rs1937443	chr1	66181664	-1	S	PDE4B	PDE	G-Protein Coupled Receptor Signaling	35
rs7534143	chr1	66182400	1	K	PDE4B	PDE	G-Protein Coupled Receptor Signaling	35
rs1392816	chr1	66193209	1	Y	PDE4B	PDE	G-Protein Coupled Receptor Signaling	35
rs6683044	chr1	66197757	1	R	PDE4B	PDE	G-Protein Coupled Receptor Signaling	35
rs2503214	chr1	66202005	-1	W	PDE4B	PDE	G-Protein Coupled Receptor Signaling	35
rs2503215	chr1	66202034	-1	W	PDE4B	PDE	G-Protein Coupled Receptor Signaling	35
rs2455031	chr1	66204649	1	Y	PDE4B	PDE	G-Protein Coupled Receptor Signaling	35
rs7553844	chr1	66204805	-1	W	PDE4B	PDE	G-Protein Coupled Receptor Signaling	35
rs9436312	chr1	66208160	-1	M	PDE4B	PDE	G-Protein Coupled Receptor Signaling	35
rs2503220	chr1	66211578	-1	Y	PDE4B	PDE	G-Protein Coupled Receptor Signaling	35
rs7522003	chr1	66212319	1	Y	PDE4B	PDE	G-Protein Coupled Receptor Signaling	35
rs2455033	chr1	66212487	1	Y	PDE4B	PDE	G-Protein Coupled Receptor Signaling	35
rs1354062	chr1	66215498	1	R	PDE4B	PDE	G-Protein Coupled Receptor Signaling	35
rs17128314	chr1	66221441	1	R	PDE4B	PDE	G-Protein Coupled Receptor Signaling	35
rs12753778	chr1	66230676	-1	M	PDE4B	PDE	G-Protein Coupled Receptor Signaling	35
rs11208790	chr1	66234430	1	S	PDE4B	PDE	G-Protein Coupled Receptor Signaling	35
rs12049033	chr1	66238285	1	R	PDE4B	PDE	G-Protein Coupled Receptor Signaling	35
rs7512880	chr1	66239922	1	S	PDE4B	PDE	G-Protein Coupled Receptor Signaling	35
rs6588185	chr1	66244749	1	M	PDE4B	PDE	G-Protein Coupled Receptor Signaling	35
rs884712	chr1	66253326	-1	M	PDE4B	PDE	G-Protein Coupled Receptor Signaling	35
rs11208794	chr1	66256602	1	R	PDE4B	PDE	G-Protein Coupled Receptor Signaling	35
rs7522014	chr1	66263780	-1	Y	PDE4B	PDE	G-Protein Coupled Receptor Signaling	35
rs4655814	chr1	66266338	1	R	PDE4B	PDE	G-Protein Coupled Receptor Signaling	35
rs6588187	chr1	66266437	1	Y	PDE4B	PDE	G-Protein Coupled Receptor Signaling	35
rs4655595	chr1	66270780	1	R	PDE4B	PDE	G-Protein Coupled Receptor Signaling	35
rs10158178	chr1	66271194	1	R	PDE4B	PDE	G-Protein Coupled Receptor Signaling	35
rs1392813	chr1	66287460	1	R	PDE4B	PDE	G-Protein Coupled Receptor Signaling	35
rs2455016	chr1	66287715	-1	K	PDE4B	PDE	G-Protein Coupled Receptor Signaling	35
rs867724	chr1	66289663	1	M	PDE4B	PDE	G-Protein Coupled Receptor Signaling	35
rs650440	chr1	66292964	1	R	PDE4B	PDE	G-Protein Coupled Receptor Signaling	35
rs17128412	chr1	66293253	1	Y	PDE4B	PDE	G-Protein Coupled Receptor Signaling	35
rs17128413	chr1	66293754	-1	S	PDE4B	PDE	G-Protein Coupled Receptor Signaling	35
rs518938	chr1	66297680	1	Y	PDE4B	PDE	G-Protein Coupled Receptor Signaling	35
rs10157331	chr1	66298781	1	R	PDE4B	PDE	G-Protein Coupled Receptor Signaling	35
rs10889604	chr1	66299250	-1	R	PDE4B	PDE	G-Protein Coupled Receptor Signaling	35
rs17421942	chr1	66300050	1	Y	PDE4B	PDE	G-Protein Coupled Receptor Signaling	35
rs614350	chr1	66304021	1	Y	PDE4B	PDE	G-Protein Coupled Receptor Signaling	35
rs2503170	chr1	66308903	1	W	PDE4B	PDE	G-Protein Coupled Receptor Signaling	35
rs17128450	chr1	66325500	1	K	PDE4B	PDE	G-Protein Coupled Receptor Signaling	35
rs6698080	chr1	66325577	1	R	PDE4B	PDE	G-Protein Coupled Receptor Signaling	35
rs1392825	chr1	66326311	1	R	PDE4B	PDE	G-Protein Coupled Receptor Signaling	35
rs1604269	chr1	66327259	-1	R	PDE4B	PDE	G-Protein Coupled Receptor Signaling	35
rs673143	chr1	66332140	1	R	PDE4B	PDE	G-Protein Coupled Receptor Signaling	35
rs12068926	chr1	66336316	1	W	PDE4B	PDE	G-Protein Coupled Receptor Signaling	35
rs599235	chr1	66338394	1	R	PDE4B	PDE	G-Protein Coupled Receptor Signaling	35
rs17128477	chr1	66345463	1	W	PDE4B	PDE	G-Protein Coupled Receptor Signaling	35
rs2133967	chr1	66346313	-1	R	PDE4B	PDE	G-Protein Coupled Receptor Signaling	35
rs11208807	chr1	66346942	1	Y	PDE4B	PDE	G-Protein Coupled Receptor Signaling	35
rs2069278	chr1	66347392	1	Y	PDE4B	PDE	G-Protein Coupled Receptor Signaling	35
rs12756993	chr1	66350076	1	W	PDE4B	PDE	G-Protein Coupled Receptor Signaling	35
rs496713	chr1	66356358	1	R	PDE4B	PDE	G-Protein Coupled Receptor Signaling	35
rs6656638	chr1	66357945	1	R	PDE4B	PDE	G-Protein Coupled Receptor Signaling	35
rs492776	chr1	66359698	1	K	PDE4B	PDE	G-Protein Coupled Receptor Signaling	35
rs11208810	chr1	66362113	1	M	PDE4B	PDE	G-Protein Coupled Receptor Signaling	35
rs11208816	chr1	66375260	1	Y	PDE4B	PDE	G-Protein Coupled Receptor Signaling	35
rs17128509	chr1	66382789	1	S	PDE4B	PDE	G-Protein Coupled Receptor Signaling	35
rs572144	chr1	66382825	1	Y	PDE4B	PDE	G-Protein Coupled Receptor Signaling	35
rs10127671	chr1	66382856	1	R	PDE4B	PDE	G-Protein Coupled Receptor Signaling	35
rs483098	chr1	66383476	-1	K	PDE4B	PDE	G-Protein Coupled Receptor Signaling	35
rs507956	chr1	66383871	1	R	PDE4B	PDE	G-Protein Coupled Receptor Signaling	35
rs493098	chr1	66383974	1	S	PDE4B	PDE	G-Protein Coupled Receptor Signaling	35
rs486438	chr1	66386684	-1	K	PDE4B	PDE	G-Protein Coupled Receptor Signaling	35
rs12048959	chr1	66387636	1	K	PDE4B	PDE	G-Protein Coupled Receptor Signaling	35
rs12045274	chr1	66387688	1	R	PDE4B	PDE	G-Protein Coupled Receptor Signaling	35
rs563080	chr1	66390230	1	W	PDE4B	PDE	G-Protein Coupled Receptor Signaling	35
rs544361	chr1	66395473	1	Y	PDE4B	PDE	G-Protein Coupled Receptor Signaling	35
rs567279	chr1	66400050	1	K	PDE4B	PDE	G-Protein Coupled Receptor Signaling	35
rs17423910	chr1	66401130	1	R	PDE4B	PDE	G-Protein Coupled Receptor Signaling	35
rs17128559	chr1	66403115	1	R	PDE4B	PDE	G-Protein Coupled Receptor Signaling	35
rs952635	chr1	66403906	-1	R	PDE4B	PDE	G-Protein Coupled Receptor Signaling	35
rs7528545	chr1	66404785	-1	R	PDE4B	PDE	G-Protein Coupled Receptor Signaling	35
rs6692281	chr1	66406679	1	W	PDE4B	PDE	G-Protein Coupled Receptor Signaling	35
rs10493400	chr1	66408245	1	Y	PDE4B	PDE	G-Protein Coupled Receptor Signaling	35
rs1578040	chr1	66412923	-1	R	PDE4B	PDE	G-Protein Coupled Receptor Signaling	35
rs6690456	chr1	66414889	-1	R	PDE4B	PDE	G-Protein Coupled Receptor Signaling	35
rs4655830	chr1	66416885	-1	R	PDE4B	PDE	G-Protein Coupled Receptor Signaling	35
rs17128630	chr1	66418217	1	Y	PDE4B	PDE	G-Protein Coupled Receptor Signaling	35
rs4375240	chr1	66419728	-1	K	PDE4B	PDE	G-Protein Coupled Receptor Signaling	35
rs4376710	chr1	66419974	1	R	PDE4B	PDE	G-Protein Coupled Receptor Signaling	35
rs4320761	chr1	66422989	1	Y	PDE4B	PDE	G-Protein Coupled Receptor Signaling	35
rs11208823	chr1	66424297	1	Y	PDE4B	PDE	G-Protein Coupled Receptor Signaling	35
rs11586030	chr1	66424466	1	R	PDE4B	PDE	G-Protein Coupled Receptor Signaling	35
rs7546796	chr1	66425048	1	S	PDE4B	PDE	G-Protein Coupled Receptor Signaling	35
rs6661245	chr1	66425706	1	Y	PDE4B	PDE	G-Protein Coupled Receptor Signaling	35
rs946297	chr1	66426085	-1	R	PDE4B	PDE	G-Protein Coupled Receptor Signaling	35
rs12039595	chr1	66427749	1	K	PDE4B	PDE	G-Protein Coupled Receptor Signaling	35
rs12036049	chr1	66427943	1	R	PDE4B	PDE	G-Protein Coupled Receptor Signaling	35
rs1321176	chr1	66435474	1	Y	PDE4B	PDE	G-Protein Coupled Receptor Signaling	35
rs6668312	chr1	66436766	1	R	PDE4B	PDE	G-Protein Coupled Receptor Signaling	35
rs17128687	chr1	66438960	1	R	PDE4B	PDE	G-Protein Coupled Receptor Signaling	35
rs519712	chr1	66439919	-1	R	PDE4B	PDE	G-Protein Coupled Receptor Signaling	35
rs517669	chr1	66440184	-1	R	PDE4B	PDE	G-Protein Coupled Receptor Signaling	35
rs502958	chr1	66443203	-1	W	PDE4B	PDE	G-Protein Coupled Receptor Signaling	35
rs6701329	chr1	66444550	1	W	PDE4B	PDE	G-Protein Coupled Receptor Signaling	35
rs12031294	chr1	66447944	1	S	PDE4B	PDE	G-Protein Coupled Receptor Signaling	35
rs17128715	chr1	66448163	-1	Y	PDE4B	PDE	G-Protein Coupled Receptor Signaling	35
rs12140250	chr1	66449870	1	R	PDE4B	PDE	G-Protein Coupled Receptor Signaling	35
rs554120	chr1	66452748	-1	Y	PDE4B	PDE	G-Protein Coupled Receptor Signaling	35
rs17128732	chr1	66454690	1	Y	PDE4B	PDE	G-Protein Coupled Receptor Signaling	35
rs534941	chr1	66455505	-1	R	PDE4B	PDE	G-Protein Coupled Receptor Signaling	35
rs12060491	chr1	66457373	-1	Y	PDE4B	PDE	G-Protein Coupled Receptor Signaling	35
rs575056	chr1	66461800	1	Y	PDE4B	PDE	G-Protein Coupled Receptor Signaling	35
rs522037	chr1	66463922	-1	S	PDE4B	PDE	G-Protein Coupled Receptor Signaling	35
rs529601	chr1	66464228	-1	Y	PDE4B	PDE	G-Protein Coupled Receptor Signaling	35
rs569986	chr1	66466170	-1	S	PDE4B	PDE	G-Protein Coupled Receptor Signaling	35
rs644949	chr1	66469609	-1	W	PDE4B	PDE	G-Protein Coupled Receptor Signaling	35
rs12032433	chr1	66469735	1	Y	PDE4B	PDE	G-Protein Coupled Receptor Signaling	35
rs12405440	chr1	66470420	-1	R	PDE4B	PDE	G-Protein Coupled Receptor Signaling	35
rs630739	chr1	66470562	-1	R	PDE4B	PDE	G-Protein Coupled Receptor Signaling	35
rs2312065	chr1	66474758	1	Y	PDE4B	PDE	G-Protein Coupled Receptor Signaling	35
rs482097	chr1	66476823	-1	R	PDE4B	PDE	G-Protein Coupled Receptor Signaling	35
rs782689	chr1	66476973	-1	S	PDE4B	PDE	G-Protein Coupled Receptor Signaling	35
rs494735	chr1	66479188	-1	R	PDE4B	PDE	G-Protein Coupled Receptor Signaling	35
rs12085570	chr1	66483416	1	Y	PDE4B	PDE	G-Protein Coupled Receptor Signaling	35
rs7514592	chr1	66487009	1	W	PDE4B	PDE	G-Protein Coupled Receptor Signaling	35
rs7514666	chr1	66487032	1	R	PDE4B	PDE	G-Protein Coupled Receptor Signaling	35
rs6689595	chr1	66488158	1	Y	PDE4B	PDE	G-Protein Coupled Receptor Signaling	35
rs1040716	chr1	66489611	-1	W	PDE4B	PDE	G-Protein Coupled Receptor Signaling	35
rs6672140	chr1	66490271	1	R	PDE4B	PDE	G-Protein Coupled Receptor Signaling	35
rs12070734	chr1	66492720	1	R	PDE4B	PDE	G-Protein Coupled Receptor Signaling	35
rs11803904	chr1	66493565	-1	Y	PDE4B	PDE	G-Protein Coupled Receptor Signaling	35
rs1556805	chr1	66496700	1	Y	PDE4B	PDE	G-Protein Coupled Receptor Signaling	35
rs6667596	chr1	66498021	1	Y	PDE4B	PDE	G-Protein Coupled Receptor Signaling	35
rs7522367	chr1	66501162	-1	K	PDE4B	PDE	G-Protein Coupled Receptor Signaling	35
rs11208835	chr1	66504685	-1	Y	PDE4B	PDE	G-Protein Coupled Receptor Signaling	35
rs3767308	chr1	66509632	1	Y	PDE4B	PDE	G-Protein Coupled Receptor Signaling	35
rs3767309	chr1	66509690	1	R	PDE4B	PDE	G-Protein Coupled Receptor Signaling	35
rs634460	chr1	66511584	-1	Y	PDE4B	PDE	G-Protein Coupled Receptor Signaling	35
rs472952	chr1	66512785	-1	Y	PDE4B	PDE	G-Protein Coupled Receptor Signaling	35
rs6696880	chr1	66513516	1	R	PDE4B	PDE	G-Protein Coupled Receptor Signaling	35
rs1890197	chr1	66514793	1	Y	PDE4B	PDE	G-Protein Coupled Receptor Signaling	35
rs6686444	chr1	66517460	1	Y	PDE4B	PDE	G-Protein Coupled Receptor Signaling	35
rs1740417	chr1	66517610	-1	M	PDE4B	PDE	G-Protein Coupled Receptor Signaling	35
rs6699914	chr1	66521124	1	R	PDE4B	PDE	G-Protein Coupled Receptor Signaling	35
rs491190	chr1	66522678	-1	R	PDE4B	PDE	G-Protein Coupled Receptor Signaling	35
rs492040	chr1	66522772	-1	Y	PDE4B	PDE	G-Protein Coupled Receptor Signaling	35
rs17128817	chr1	66524121	1	Y	PDE4B	PDE	G-Protein Coupled Receptor Signaling	35
rs11208837	chr1	66525584	-1	Y	PDE4B	PDE	G-Protein Coupled Receptor Signaling	35
rs4655835	chr1	66526847	1	Y	PDE4B	PDE	G-Protein Coupled Receptor Signaling	35
rs1321177	chr1	66527092	-1	M	PDE4B	PDE	G-Protein Coupled Receptor Signaling	35
rs17128823	chr1	66528288	1	W	PDE4B	PDE	G-Protein Coupled Receptor Signaling	35
rs10159087	chr1	66530149	1	S	PDE4B	PDE	G-Protein Coupled Receptor Signaling	35
rs12059062	chr1	66530279	-1	W	PDE4B	PDE	G-Protein Coupled Receptor Signaling	35
rs4655836	chr1	66530924	1	K	PDE4B	PDE	G-Protein Coupled Receptor Signaling	35
rs7522456	chr1	66531337	1	Y	PDE4B	PDE	G-Protein Coupled Receptor Signaling	35
rs598961	chr1	66531644	-1	Y	PDE4B	PDE	G-Protein Coupled Receptor Signaling	35
rs7522170	chr1	66536881	1	S	PDE4B	PDE	G-Protein Coupled Receptor Signaling	35
rs17128833	chr1	66539740	-1	R	PDE4B	PDE	G-Protein Coupled Receptor Signaling	35
rs2275644	chr1	66543120	1	R	PDE4B	PDE	G-Protein Coupled Receptor Signaling	35
rs783036	chr1	66543391	-1	Y	PDE4B	PDE	G-Protein Coupled Receptor Signaling	35
rs2311985	chr1	66546836	1	R	PDE4B	PDE	G-Protein Coupled Receptor Signaling	35
rs2227297	chr1	66550278	1	W	PDE4B	PDE	G-Protein Coupled Receptor Signaling	35
rs783066	chr1	66553201	-1	S	PDE4B	PDE	G-Protein Coupled Receptor Signaling	35
rs11465757	chr1	67343931	1	Y	IL23R	interleukin 23 receptor	Cytokines	35
rs11465759	chr1	67344425	1	K	IL23R	interleukin 23 receptor	Cytokines	35
rs11465765	chr1	67345088	1	W	IL23R	interleukin 23 receptor	Cytokines	35
rs1884444	chr1	67345833	-1	M	IL23R	interleukin 23 receptor	Cytokines	35
rs2295359	chr1	67347971	-1	Y	IL23R	interleukin 23 receptor	Cytokines	35
rs11465785	chr1	67348049	1	R	IL23R	interleukin 23 receptor	Cytokines	35
rs10889665	chr1	67348673	1	R	IL23R	interleukin 23 receptor	Cytokines	35
rs17129690	chr1	67349682	1	Y	IL23R	interleukin 23 receptor	Cytokines	35
rs4655686	chr1	67350025	1	W	IL23R	interleukin 23 receptor	Cytokines	35
rs7532161	chr1	67354244	1	R	IL23R	interleukin 23 receptor	Cytokines	35
rs6588247	chr1	67361365	1	M	IL23R	interleukin 23 receptor	Cytokines	35
rs2064689	chr1	67365031	1	R	IL23R	interleukin 23 receptor	Cytokines	35
rs1321157	chr1	67366131	1	R	IL23R	interleukin 23 receptor	Cytokines	35
rs6664119	chr1	67367916	1	Y	IL23R	interleukin 23 receptor	Cytokines	35
rs4655688	chr1	67370003	-1	R	IL23R	interleukin 23 receptor	Cytokines	35
rs4655690	chr1	67371917	1	R	IL23R	interleukin 23 receptor	Cytokines	35
rs6656929	chr1	67373062	1	W	IL23R	interleukin 23 receptor	Cytokines	35
rs1569922	chr1	67376984	1	Y	IL23R	interleukin 23 receptor	Cytokines	35
rs6588250	chr1	67381537	-1	M	IL23R	interleukin 23 receptor	Cytokines	35
rs11805303	chr1	67387537	1	Y	IL23R	interleukin 23 receptor	Cytokines	35
rs790633	chr1	67391014	1	Y	IL23R	interleukin 23 receptor	Cytokines	35
rs790634	chr1	67392949	-1	R	IL23R	interleukin 23 receptor	Cytokines	35
rs7530511	chr1	67397408	1	Y	IL23R	interleukin 23 receptor	Cytokines	35
rs790636	chr1	67400454	-1	S	IL23R	interleukin 23 receptor	Cytokines	35
rs4655692	chr1	67403686	-1	Y	IL23R	interleukin 23 receptor	Cytokines	35
rs7523955	chr1	67404153	1	S	IL23R	interleukin 23 receptor	Cytokines	35
rs2201841	chr1	67406223	-1	Y	IL23R	interleukin 23 receptor	Cytokines	35
rs11465804	chr1	67414547	1	K	IL23R	interleukin 23 receptor	Cytokines	35
rs11465812	chr1	67415354	1	W	IL23R	interleukin 23 receptor	Cytokines	35
rs10489628	chr1	67416128	-1	Y	IL23R	interleukin 23 receptor	Cytokines	35
rs1343152	chr1	67416353	1	M	IL23R	interleukin 23 receptor	Cytokines	35
rs10789229	chr1	67417595	1	Y	IL23R	interleukin 23 receptor	Cytokines	35
rs11209026	chr1	67417979	-1	Y	IL23R	interleukin 23 receptor	Cytokines	35
rs6682033	chr1	67420691	-1	Y	IL23R	interleukin 23 receptor	Cytokines	35
rs1343151	chr1	67431150	-1	Y	IL23R	interleukin 23 receptor	Cytokines	35
rs1008193	chr1	67431932	-1	S	IL23R	interleukin 23 receptor	Cytokines	35
rs10889680	chr1	67480614	1	W	IL12RB2	IL12Rbeta2	Cytokines	35
rs12131065	chr1	67481027	-1	Y	IL12RB2	IL12Rbeta2	Cytokines	35
rs11209046	chr1	67485670	1	Y	IL12RB2	IL12Rbeta2	Cytokines	35
rs3790558	chr1	67489042	1	K	IL12RB2	IL12Rbeta2	Cytokines	35
rs10489627	chr1	67491697	-1	Y	IL12RB2	IL12Rbeta2	Cytokines	35
rs2066446	chr1	67493138	-1	Y	IL12RB2	IL12Rbeta2	Cytokines	35
rs1890741	chr1	67494773	1	S	IL12RB2	IL12Rbeta2	Cytokines	35
rs2307147	chr1	67499307	1	Y	IL12RB2	IL12Rbeta2	Cytokines	35
rs1546159	chr1	67500447	1	R	IL12RB2	IL12Rbeta2	Cytokines	35
rs11209050	chr1	67503757	1	M	IL12RB2	IL12Rbeta2	Cytokines	35
rs3790562	chr1	67506444	1	R	IL12RB2	IL12Rbeta2	Cytokines	35
rs1495963	chr1	67507340	1	Y	IL12RB2	IL12Rbeta2	Cytokines	35
rs2307149	chr1	67507471	-1	W	IL12RB2	IL12Rbeta2	Cytokines	35
rs6693065	chr1	67512039	1	R	IL12RB2	IL12Rbeta2	Cytokines	35
rs4655703	chr1	67513393	-1	W	IL12RB2	IL12Rbeta2	Cytokines	35
rs6660836	chr1	67539347	1	R	IL12RB2	IL12Rbeta2	Cytokines	35
rs2252596	chr1	67545522	-1	Y	IL12RB2	IL12Rbeta2	Cytokines	35
rs2307145	chr1	67545548	-1	S	IL12RB2	IL12Rbeta2	Cytokines	35
rs3790568	chr1	67548081	1	R	IL12RB2	IL12Rbeta2	Cytokines	35
rs4655541	chr1	67554920	1	W	IL12RB2	IL12Rbeta2	Cytokines	35
rs7555183	chr1	67572648	-1	Y	IL12RB2	IL12Rbeta2	Cytokines	35
rs5673	chr1	71189862	-1	W	PTGER3	PTGER3	Eicosanoid Signaling	35
rs2268062	chr1	71197320	1	Y	PTGER3	PTGER3	Eicosanoid Signaling	35
rs2284363	chr1	71201459	1	Y	PTGER3	PTGER3	Eicosanoid Signaling	35
rs8179390	chr1	71206386	1	R	PTGER3	PTGER3	Eicosanoid Signaling	35
rs2300179	chr1	71211307	1	R	PTGER3	PTGER3	Eicosanoid Signaling	35
rs2817864	chr1	71215126	1	K	PTGER3	PTGER3	Eicosanoid Signaling	35
rs2050065	chr1	71222440	1	K	PTGER3	PTGER3	Eicosanoid Signaling	35
rs2982411	chr1	71222692	-1	R	PTGER3	PTGER3	Eicosanoid Signaling	35
rs2817867	chr1	71224181	-1	R	PTGER3	PTGER3	Eicosanoid Signaling	35
rs5670	chr1	71224777	1	W	PTGER3	PTGER3	Eicosanoid Signaling	35
rs12079105	chr1	78667565	1	Y	PTGFR	PTGFR	Eicosanoid Signaling	35
rs3766354	chr1	78669571	-1	Y	PTGFR	PTGFR	Eicosanoid Signaling	35
rs1322936	chr1	78669761	1	S	PTGFR	PTGFR	Eicosanoid Signaling	35
rs12082394	chr1	78672763	1	R	PTGFR	PTGFR	Eicosanoid Signaling	35
rs1555541	chr1	78673606	1	Y	PTGFR	PTGFR	Eicosanoid Signaling	35
rs10489787	chr1	78673672	1	W	PTGFR	PTGFR	Eicosanoid Signaling	35
rs1322933	chr1	78677321	1	R	PTGFR	PTGFR	Eicosanoid Signaling	35
rs1322931	chr1	78680362	-1	Y	PTGFR	PTGFR	Eicosanoid Signaling	35
rs6424776	chr1	78685096	1	Y	PTGFR	PTGFR	Eicosanoid Signaling	35
rs6701594	chr1	78688591	1	R	PTGFR	PTGFR	Eicosanoid Signaling	35
rs4417016	chr1	78691419	1	M	PTGFR	PTGFR	Eicosanoid Signaling	35
rs3766345	chr1	78702296	-1	S	PTGFR	PTGFR	Eicosanoid Signaling	35
rs3766344	chr1	78704082	-1	S	PTGFR	PTGFR	Eicosanoid Signaling	35
rs473027	chr1	78704223	1	R	PTGFR	PTGFR	Eicosanoid Signaling	35
rs668005	chr1	78704838	-1	R	PTGFR	PTGFR	Eicosanoid Signaling	35
rs622346	chr1	78709482	1	S	PTGFR	PTGFR	Eicosanoid Signaling	35
rs1265663	chr1	78709934	1	Y	PTGFR	PTGFR	Eicosanoid Signaling	35
rs3766333	chr1	78711817	-1	R	PTGFR	PTGFR	Eicosanoid Signaling	35
rs12060353	chr1	78713941	-1	M	PTGFR	PTGFR	Eicosanoid Signaling	35
rs3766332	chr1	78714015	-1	W	PTGFR	PTGFR	Eicosanoid Signaling	35
rs12731181	chr1	78714610	-1	Y	PTGFR	PTGFR	Eicosanoid Signaling	35
rs3766331	chr1	78715320	1	R	PTGFR	PTGFR	Eicosanoid Signaling	35
rs11163909	chr1	84317712	1	Y	PRKACB	PKA catalytic subunit beta	G-Protein Coupled Receptor Signaling	35
rs6576963	chr1	84324019	1	Y	PRKACB	PKA catalytic subunit beta	G-Protein Coupled Receptor Signaling	35
rs12129674	chr1	84325280	1	Y	PRKACB	PKA catalytic subunit beta	G-Protein Coupled Receptor Signaling	35
rs903263	chr1	84334534	-1	M	PRKACB	PKA catalytic subunit beta	G-Protein Coupled Receptor Signaling	35
rs2812448	chr1	84347515	-1	R	PRKACB	PKA catalytic subunit beta	G-Protein Coupled Receptor Signaling	35
rs2812447	chr1	84355904	-1	Y	PRKACB	PKA catalytic subunit beta	G-Protein Coupled Receptor Signaling	35
rs3729865	chr1	84356967	1	M	PRKACB	PKA catalytic subunit beta	G-Protein Coupled Receptor Signaling	35
rs589373	chr1	84360606	-1	W	PRKACB	PKA catalytic subunit beta	G-Protein Coupled Receptor Signaling	35
rs12748859	chr1	84367259	1	R	PRKACB	PKA catalytic subunit beta	G-Protein Coupled Receptor Signaling	35
rs6661411	chr1	84371150	1	R	PRKACB	PKA catalytic subunit beta	G-Protein Coupled Receptor Signaling	35
rs12125649	chr1	84376211	-1	R	PRKACB	PKA catalytic subunit beta	G-Protein Coupled Receptor Signaling	35
rs12058887	chr1	84378800	1	Y	PRKACB	PKA catalytic subunit beta	G-Protein Coupled Receptor Signaling	35
rs603939	chr1	84379473	1	Y	PRKACB	PKA catalytic subunit beta	G-Protein Coupled Receptor Signaling	35
rs7532830	chr1	84389289	1	S	PRKACB	PKA catalytic subunit beta	G-Protein Coupled Receptor Signaling	35
rs2134647	chr1	84390439	-1	R	PRKACB	PKA catalytic subunit beta	G-Protein Coupled Receptor Signaling	35
rs970318	chr1	84394200	1	R	PRKACB	PKA catalytic subunit beta	G-Protein Coupled Receptor Signaling	35
rs642052	chr1	84395704	1	S	PRKACB	PKA catalytic subunit beta	G-Protein Coupled Receptor Signaling	35
rs1247058	chr1	84398586	1	W	PRKACB	PKA catalytic subunit beta	G-Protein Coupled Receptor Signaling	35
rs787869	chr1	84401709	1	Y	PRKACB	PKA catalytic subunit beta	G-Protein Coupled Receptor Signaling	35
rs11163916	chr1	84403348	1	R	PRKACB	PKA catalytic subunit beta	G-Protein Coupled Receptor Signaling	35
rs12036564	chr1	84403622	1	S	PRKACB	PKA catalytic subunit beta	G-Protein Coupled Receptor Signaling	35
rs2389717	chr1	84406263	1	Y	PRKACB	PKA catalytic subunit beta	G-Protein Coupled Receptor Signaling	35
rs11163923	chr1	84412787	1	Y	PRKACB	PKA catalytic subunit beta	G-Protein Coupled Receptor Signaling	35
rs600674	chr1	84413272	1	Y	PRKACB	PKA catalytic subunit beta	G-Protein Coupled Receptor Signaling	35
rs616790	chr1	84413470	1	S	PRKACB	PKA catalytic subunit beta	G-Protein Coupled Receptor Signaling	35
rs17131308	chr1	84414495	1	Y	PRKACB	PKA catalytic subunit beta	G-Protein Coupled Receptor Signaling	35
rs13375357	chr1	84416350	1	R	PRKACB	PKA catalytic subunit beta	G-Protein Coupled Receptor Signaling	35
rs2647394	chr1	85442008	-1	Y	BCL10	BCL10	CARD	35
rs962409	chr1	85444962	-1	K	BCL10	BCL10	CARD	35
rs12024371	chr1	85450206	-1	Y	BCL10	BCL10	CARD	35
rs12134420	chr1	85450329	1	Y	BCL10	BCL10	CARD	35
rs11161581	chr1	85450416	-1	Y	BCL10	BCL10	CARD	35
rs4949927	chr1	85452045	-1	R	BCL10	BCL10	CARD	35
rs2735594	chr1	85453942	1	S	BCL10	BCL10	CARD	35
rs11800577	chr1	85455710	1	R	BCL10	BCL10	CARD	35
rs2735587	chr1	85458775	1	Y	BCL10	BCL10	CARD	35
rs6698331	chr1	85458950	1	Y	BCL10	BCL10	CARD	35
rs4584412	chr1	100893597	1	R	VCAM1	VCAM1	Adhesion	35
rs12409568	chr1	100893968	-1	M	VCAM1	VCAM1	Adhesion	35
rs1409419	chr1	100895417	-1	R	VCAM1	VCAM1	Adhesion	35
rs3783599	chr1	100895908	1	Y	VCAM1	VCAM1	Adhesion	35
rs3170794	chr1	100896605	1	Y	VCAM1	VCAM1	Adhesion	35
rs3783608	chr1	100897329	1	Y	VCAM1	VCAM1	Adhesion	35
rs3176860	chr1	100899240	1	R	VCAM1	VCAM1	Adhesion	35
rs3176862	chr1	100899993	1	S	VCAM1	VCAM1	Adhesion	35
rs3917009	chr1	100901431	-1	R	VCAM1	VCAM1	Adhesion	35
rs3917038	chr1	100904383	1	K	VCAM1	VCAM1	Adhesion	35
rs3917041	chr1	100905063	-1	R	VCAM1	VCAM1	Adhesion	35
rs3917012	chr1	100907680	1	K	VCAM1	VCAM1	Adhesion	35
rs3917055	chr1	100907756	1	W	VCAM1	VCAM1	Adhesion	35
rs3917057	chr1	100908196	1	R	VCAM1	VCAM1	Adhesion	35
rs3917058	chr1	100908308	1	R	VCAM1	VCAM1	Adhesion	35
rs3783613	chr1	100908808	1	S	VCAM1	VCAM1	Adhesion	35
rs3176870	chr1	100909204	1	R	VCAM1	VCAM1	Adhesion	35
rs3176871	chr1	100909310	-1	Y	VCAM1	VCAM1	Adhesion	35
rs3917064	chr1	100910910	1	R	VCAM1	VCAM1	Adhesion	35
rs3917065	chr1	100911035	1	K	VCAM1	VCAM1	Adhesion	35
rs3176874	chr1	100911907	1	R	VCAM1	VCAM1	Adhesion	35
rs3176875	chr1	100912000	1	R	VCAM1	VCAM1	Adhesion	35
rs3176876	chr1	100912629	1	R	VCAM1	VCAM1	Adhesion	35
rs3917073	chr1	100914077	1	K	VCAM1	VCAM1	Adhesion	35
rs3917018	chr1	100914243	1	R	VCAM1	VCAM1	Adhesion	35
rs3819950	chr1	100914277	1	Y	VCAM1	VCAM1	Adhesion	35
rs3917019	chr1	100914375	1	R	VCAM1	VCAM1	Adhesion	35
rs3917074	chr1	100914973	-1	Y	VCAM1	VCAM1	Adhesion	35
rs3917075	chr1	100915134	1	W	VCAM1	VCAM1	Adhesion	35
rs3176878	chr1	100915719	-1	R	VCAM1	VCAM1	Adhesion	35
rs3783615	chr1	100915786	-1	W	VCAM1	VCAM1	Adhesion	35
rs3176879	chr1	100915848	1	R	VCAM1	VCAM1	Adhesion	35
rs3181093	chr1	100916749	1	Y	VCAM1	VCAM1	Adhesion	35
rs1999713	chr1	110162219	-1	R	CSF1	M-CSF	Cytokines	35
rs333951	chr1	110163732	-1	R	CSF1	M-CSF	Cytokines	35
rs915357	chr1	110167475	1	R	CSF1	M-CSF	Cytokines	35
rs2275123	chr1	110170276	-1	Y	CSF1	M-CSF	Cytokines	35
rs3093045	chr1	110170981	1	S	CSF1	M-CSF	Cytokines	35
rs333968	chr1	110172562	1	Y	CSF1	M-CSF	Cytokines	35
rs12089727	chr1	110173790	1	Y	CSF1	M-CSF	Cytokines	35
rs333970	chr1	110178380	1	M	CSF1	M-CSF	Cytokines	35
rs3738760	chr1	110178852	-1	K	CSF1	M-CSF	Cytokines	35
rs12755467	chr1	111123361	1	M	CD53	CD53	Lymphocyte signaling	35
rs7520727	chr1	111124671	1	R	CD53	CD53	Lymphocyte signaling	35
rs7513168	chr1	111124954	1	Y	CD53	CD53	Lymphocyte signaling	35
rs12240031	chr1	111125324	1	Y	CD53	CD53	Lymphocyte signaling	35
rs1389723	chr1	111125553	-1	R	CD53	CD53	Lymphocyte signaling	35
rs10494122	chr1	111129141	1	M	CD53	CD53	Lymphocyte signaling	35
rs1389722	chr1	111130259	-1	Y	CD53	CD53	Lymphocyte signaling	35
rs1552890	chr1	111130565	-1	Y	CD53	CD53	Lymphocyte signaling	35
rs1494318	chr1	111132485	1	Y	CD53	CD53	Lymphocyte signaling	35
rs10857833	chr1	111133469	-1	M	CD53	CD53	Lymphocyte signaling	35
rs1494320	chr1	111134230	1	Y	CD53	CD53	Lymphocyte signaling	35
rs6658287	chr1	111134718	1	Y	CD53	CD53	Lymphocyte signaling	35
rs1494322	chr1	111134859	-1	Y	CD53	CD53	Lymphocyte signaling	35
rs1115132	chr1	111138550	-1	W	CD53	CD53	Lymphocyte signaling	35
rs4839580	chr1	111142800	-1	R	CD53	CD53	Lymphocyte signaling	35
rs4839581	chr1	111143130	1	R	CD53	CD53	Lymphocyte signaling	35
rs10494123	chr1	111145566	-1	R	CD53	CD53	Lymphocyte signaling	35
rs4839583	chr1	111145664	1	Y	CD53	CD53	Lymphocyte signaling	35
rs2070748	chr1	111146753	-1	R	CD53	CD53	Lymphocyte signaling	35
rs1343817	chr1	111149171	1	M	CD53	CD53	Lymphocyte signaling	35
rs12564752	chr1	111160693	1	R	CD53	CD53	Lymphocyte signaling	35
rs7521468	chr1	111162041	-1	R	CD53	CD53	Lymphocyte signaling	35
rs1936942	chr1	111162450	1	R	CD53	CD53	Lymphocyte signaling	35
rs12738116	chr1	111162997	1	M	CD53	CD53	Lymphocyte signaling	35
rs12564697	chr1	111163735	-1	K	CD53	CD53	Lymphocyte signaling	35
rs1282020	chr1	111169529	-1	M	CD53	CD53	Lymphocyte signaling	35
rs7547322	chr1	111171336	1	M	CD53	CD53	Lymphocyte signaling	35
rs2185775	chr1	111175095	1	S	CD53	CD53	Lymphocyte signaling	35
rs12567355	chr1	111175666	1	R	CD53	CD53	Lymphocyte signaling	35
rs7530778	chr1	111176207	1	Y	CD53	CD53	Lymphocyte signaling	35
rs7533260	chr1	111176477	1	Y	CD53	CD53	Lymphocyte signaling	35
rs1774766	chr1	111178644	1	Y	CD53	CD53	Lymphocyte signaling	35
rs11102180	chr1	111179183	1	S	CD53	CD53	Lymphocyte signaling	35
rs1418425	chr1	111180928	1	Y	CD53	CD53	Lymphocyte signaling	35
rs1780569	chr1	111181805	-1	K	CD53	CD53	Lymphocyte signaling	35
rs1548342	chr1	111183096	1	R	CD53	CD53	Lymphocyte signaling	35
rs11578728	chr1	111196844	1	M	CD53	CD53	Lymphocyte signaling	35
rs1282008	chr1	111198495	-1	K	CD53	CD53	Lymphocyte signaling	35
rs2232045	chr1	111204589	-1	Y	CD53	CD53	Lymphocyte signaling	35
rs2232044	chr1	111204849	1	R	CD53	CD53	Lymphocyte signaling	35
rs2232041	chr1	111206236	-1	R	CD53	CD53	Lymphocyte signaling	35
rs1361724	chr1	111212318	1	Y	CD53	CD53	Lymphocyte signaling	35
rs1282037	chr1	111216873	1	W	CD53	CD53	Lymphocyte signaling	35
rs6696299	chr1	111217636	1	W	CD53	CD53	Lymphocyte signaling	35
rs879181	chr1	111222231	1	M	CD53	CD53	Lymphocyte signaling	35
rs12405274	chr1	111233689	-1	R	CD53	CD53	Lymphocyte signaling	35
rs12565497	chr1	111233847	-1	Y	CD53	CD53	Lymphocyte signaling	35
rs6687647	chr1	111236535	1	R	CD53	CD53	Lymphocyte signaling	35
rs1415793	chr1	111754278	-1	Y	ADORA3		G-Protein Coupled Receptor Signaling	35
rs2800889	chr1	111754774	-1	W	ADORA3		G-Protein Coupled Receptor Signaling	35
rs12127443	chr1	111757505	-1	W	ADORA3		G-Protein Coupled Receptor Signaling	35
rs10776728	chr1	111759162	1	W	ADORA3		G-Protein Coupled Receptor Signaling	35
rs10857887	chr1	111759387	-1	Y	ADORA3		G-Protein Coupled Receptor Signaling	35
rs2298191	chr1	111760306	-1	R	ADORA3		G-Protein Coupled Receptor Signaling	35
rs1359414	chr1	111873677	-1	Y	RAP1A	Rap1a	ERK/MAPK Signaling	35
rs508594	chr1	111877213	-1	M	RAP1A	Rap1a	ERK/MAPK Signaling	35
rs12753766	chr1	111886078	-1	W	RAP1A	Rap1a	ERK/MAPK Signaling	35
rs1324889	chr1	111895682	-1	Y	RAP1A	Rap1a	ERK/MAPK Signaling	35
rs11802017	chr1	111912799	1	Y	RAP1A	Rap1a	ERK/MAPK Signaling	35
rs11576942	chr1	111915227	1	K	RAP1A	Rap1a	ERK/MAPK Signaling	35
rs10776734	chr1	111915494	-1	M	RAP1A	Rap1a	ERK/MAPK Signaling	35
rs2477429	chr1	111918471	-1	Y	RAP1A	Rap1a	ERK/MAPK Signaling	35
rs571067	chr1	111930306	1	W	RAP1A	Rap1a	ERK/MAPK Signaling	35
rs11802398	chr1	111941627	1	R	RAP1A	Rap1a	ERK/MAPK Signaling	35
rs484495	chr1	111948344	1	W	RAP1A	Rap1a	ERK/MAPK Signaling	35
rs12751967	chr1	111955989	1	R	RAP1A	Rap1a	ERK/MAPK Signaling	35
rs7536042	chr1	111957629	-1	R	RAP1A	Rap1a	ERK/MAPK Signaling	35
rs9970762	chr1	111958631	1	W	RAP1A	Rap1a	ERK/MAPK Signaling	35
rs1811842	chr1	111959488	1	R	RAP1A	Rap1a	ERK/MAPK Signaling	35
rs1324890	chr1	111966652	1	Y	RAP1A	Rap1a	ERK/MAPK Signaling	35
rs9429730	chr1	114072109	1	K	PTPN22	PTPN22	Lymphocyte signaling	35
rs1970559	chr1	114089190	1	Y	PTPN22	PTPN22	Lymphocyte signaling	35
rs1746853	chr1	114095139	-1	K	PTPN22	PTPN22	Lymphocyte signaling	35
rs1775759	chr1	114100846	-1	R	PTPN22	PTPN22	Lymphocyte signaling	35
rs6700802	chr1	114103094	1	Y	PTPN22	PTPN22	Lymphocyte signaling	35
rs1235005	chr1	114129479	1	S	PTPN22	PTPN22	Lymphocyte signaling	35
rs1217385	chr1	114130247	-1	K	PTPN22	PTPN22	Lymphocyte signaling	35
rs9724644	chr1	114962070	1	Y	NRAS	Ras	ERK/MAPK Signaling	35
rs9724640	chr1	114963651	-1	R	NRAS	Ras	ERK/MAPK Signaling	35
rs10489525	chr1	114975727	1	R	NRAS	Ras	ERK/MAPK Signaling	35
rs6692870	chr1	114975833	-1	R	NRAS	Ras	ERK/MAPK Signaling	35
rs6668128	chr1	114976031	1	R	NRAS	Ras	ERK/MAPK Signaling	35
rs10802189	chr1	116768772	1	Y	CD58	CD58	Adhesion	35
rs17035942	chr1	116772325	1	Y	CD58	CD58	Adhesion	35
rs10802190	chr1	116773426	1	W	CD58	CD58	Adhesion	35
rs1414275	chr1	116778949	-1	Y	CD58	CD58	Adhesion	35
rs7515816	chr1	116786291	-1	S	CD58	CD58	Adhesion	35
rs1016140	chr1	116788589	1	K	CD58	CD58	Adhesion	35
rs758518	chr1	116793852	1	R	CD58	CD58	Adhesion	35
rs12044773	chr1	116799544	1	M	CD58	CD58	Adhesion	35
rs12044852	chr1	116799821	1	M	CD58	CD58	Adhesion	35
rs12086220	chr1	116806264	1	Y	CD58	CD58	Adhesion	35
rs1335532	chr1	116812999	1	R	CD58	CD58	Adhesion	35
rs2300747	chr1	116816257	1	R	CD58	CD58	Adhesion	35
rs10923122	chr1	116820872	1	Y	CD58	CD58	Adhesion	35
rs7542681	chr1	116822384	1	S	CD58	CD58	Adhesion	35
rs17035998	chr1	116824601	-1	Y	CD58	CD58	Adhesion	35
rs3176852	chr1	116824999	-1	K	CD58	CD58	Adhesion	35
rs17036001	chr1	116827171	1	R	CD58	CD58	Adhesion	35
rs1414272	chr1	116827910	-1	R	IGSF3	CD101	Lymphocyte signaling	35
rs6697084	chr1	116832645	1	R	IGSF3	CD101	Lymphocyte signaling	35
rs12066192	chr1	116833907	1	R	IGSF3	CD101	Lymphocyte signaling	35
rs6703791	chr1	116834172	1	Y	IGSF3	CD101	Lymphocyte signaling	35
rs17036013	chr1	116834743	1	R	IGSF3	CD101	Lymphocyte signaling	35
rs12069985	chr1	116845085	1	M	IGSF3	CD101	Lymphocyte signaling	35
rs17014894	chr1	116856432	1	R	IGSF3	CD101	Lymphocyte signaling	35
rs667830	chr1	116865608	1	R	IGSF3	CD101	Lymphocyte signaling	35
rs13376608	chr1	116868937	1	M	IGSF3	CD101	Lymphocyte signaling	35
rs12750589	chr1	116876633	1	R	IGSF3	CD101	Lymphocyte signaling	35
rs797728	chr1	116889518	-1	R	IGSF3	CD101	Lymphocyte signaling	35
rs555980	chr1	116890344	1	K	IGSF3	CD101	Lymphocyte signaling	35
rs484888	chr1	116917826	-1	S	IGSF3	CD101	Lymphocyte signaling	35
rs1981183	chr1	116918378	-1	R	IGSF3	CD101	Lymphocyte signaling	35
rs699790	chr1	116925099	1	Y	IGSF3	CD101	Lymphocyte signaling	35
rs797999	chr1	117005805	-1	M	CD2	CD2	Adhesion	35
rs10737725	chr1	117006820	1	R	CD2	CD2	Adhesion	35
rs6701046	chr1	117009776	1	R	CD2	CD2	Adhesion	35
rs3136700	chr1	117011462	1	R	CD2	CD2	Adhesion	35
rs3136701	chr1	117011514	1	S	CD2	CD2	Adhesion	35
rs798044	chr1	117014655	-1	Y	CD2	CD2	Adhesion	35
rs3136706	chr1	117017118	1	Y	CD2	CD2	Adhesion	35
rs798037	chr1	117020280	-1	K	CD2	CD2	Adhesion	35
rs699738	chr1	117023189	-1	K	CD2	CD2	Adhesion	35
rs12071628	chr1	117252005	1	K	IGSF2	CD101	Lymphocyte signaling	35
rs2057592	chr1	117252428	1	W	IGSF2	CD101	Lymphocyte signaling	35
rs10801925	chr1	117253096	1	Y	IGSF2	CD101	Lymphocyte signaling	35
rs6686834	chr1	117255369	1	Y	IGSF2	CD101	Lymphocyte signaling	35
rs12076182	chr1	117255945	1	W	IGSF2	CD101	Lymphocyte signaling	35
rs10494191	chr1	117256057	1	M	IGSF2	CD101	Lymphocyte signaling	35
rs10494193	chr1	117256921	1	Y	IGSF2	CD101	Lymphocyte signaling	35
rs2764851	chr1	117260364	1	S	IGSF2	CD101	Lymphocyte signaling	35
rs2806873	chr1	117262369	1	Y	IGSF2	CD101	Lymphocyte signaling	35
rs2764850	chr1	117262665	1	R	IGSF2	CD101	Lymphocyte signaling	35
rs17036699	chr1	117263909	1	S	IGSF2	CD101	Lymphocyte signaling	35
rs7554376	chr1	117264602	1	Y	IGSF2	CD101	Lymphocyte signaling	35
rs3754112	chr1	117266463	1	R	IGSF2	CD101	Lymphocyte signaling	35
rs1555793	chr1	117269273	1	R	IGSF2	CD101	Lymphocyte signaling	35
rs2249265	chr1	117271768	-1	Y	IGSF2	CD101	Lymphocyte signaling	35
rs755854	chr1	117275624	-1	R	IGSF2	CD101	Lymphocyte signaling	35
rs12088847	chr1	117279531	1	Y	IGSF2	CD101	Lymphocyte signaling	35
rs3767783	chr1	117280989	-1	S	IGSF2	CD101	Lymphocyte signaling	35
rs2764876	chr1	117282171	-1	Y	IGSF2	CD101	Lymphocyte signaling	35
rs12410440	chr1	117283949	-1	R	IGSF2	CD101	Lymphocyte signaling	35
rs6686551	chr1	117285215	1	Y	IGSF2	CD101	Lymphocyte signaling	35
rs7542678	chr1	117285715	1	W	IGSF2	CD101	Lymphocyte signaling	35
rs12092889	chr1	117287792	1	Y	IGSF2	CD101	Lymphocyte signaling	35
rs2296449	chr1	117290792	-1	R	IGSF2	CD101	Lymphocyte signaling	35
rs6691907	chr1	117291844	-1	W	IGSF2	CD101	Lymphocyte signaling	35
rs1937956	chr1	117399167	-1	W	VTCN1	B7-H4	B7 family	35
rs2358817	chr1	117402800	1	Y	VTCN1	B7-H4	B7 family	35
rs6656455	chr1	117403578	-1	Y	VTCN1	B7-H4	B7 family	35
rs12094597	chr1	117404326	1	Y	VTCN1	B7-H4	B7 family	35
rs2051047	chr1	117408079	1	R	VTCN1	B7-H4	B7 family	35
rs6690933	chr1	117411667	1	Y	VTCN1	B7-H4	B7 family	35
rs2358818	chr1	117414430	1	W	VTCN1	B7-H4	B7 family	35
rs7512420	chr1	117416398	-1	R	VTCN1	B7-H4	B7 family	35
rs7519725	chr1	117416542	1	R	VTCN1	B7-H4	B7 family	35
rs867302	chr1	117417411	-1	R	VTCN1	B7-H4	B7 family	35
rs6660331	chr1	117418077	1	W	VTCN1	B7-H4	B7 family	35
rs17036892	chr1	117419386	1	K	VTCN1	B7-H4	B7 family	35
rs2153908	chr1	117420275	-1	K	VTCN1	B7-H4	B7 family	35
rs6428680	chr1	117422130	1	S	VTCN1	B7-H4	B7 family	35
rs6428681	chr1	117423389	1	R	VTCN1	B7-H4	B7 family	35
rs6665913	chr1	117424147	1	Y	VTCN1	B7-H4	B7 family	35
rs6684046	chr1	117424671	1	W	VTCN1	B7-H4	B7 family	35
rs6657810	chr1	117427068	1	Y	VTCN1	B7-H4	B7 family	35
rs4659159	chr1	117428318	1	W	VTCN1	B7-H4	B7 family	35
rs10801935	chr1	117433929	1	M	VTCN1	B7-H4	B7 family	35
rs17036913	chr1	117434977	1	Y	VTCN1	B7-H4	B7 family	35
rs2185815	chr1	117435673	-1	R	VTCN1	B7-H4	B7 family	35
rs12096489	chr1	117437213	-1	W	VTCN1	B7-H4	B7 family	35
rs12031626	chr1	117437544	1	S	VTCN1	B7-H4	B7 family	35
rs6677932	chr1	117438384	1	Y	VTCN1	B7-H4	B7 family	35
rs10047089	chr1	117440694	-1	Y	VTCN1	B7-H4	B7 family	35
rs10923217	chr1	117442090	1	S	VTCN1	B7-H4	B7 family	35
rs12025144	chr1	117442116	1	R	VTCN1	B7-H4	B7 family	35
rs12065104	chr1	117442722	1	Y	VTCN1	B7-H4	B7 family	35
rs6694300	chr1	117442748	1	Y	VTCN1	B7-H4	B7 family	35
rs12038533	chr1	117444558	1	M	VTCN1	B7-H4	B7 family	35
rs2358822	chr1	117446655	-1	R	VTCN1	B7-H4	B7 family	35
rs6702332	chr1	117446721	1	R	VTCN1	B7-H4	B7 family	35
rs7365014	chr1	117449528	-1	Y	VTCN1	B7-H4	B7 family	35
rs1935780	chr1	117450679	1	R	VTCN1	B7-H4	B7 family	35
rs12076879	chr1	117453577	1	R	VTCN1	B7-H4	B7 family	35
rs7415876	chr1	117458198	1	S	VTCN1	B7-H4	B7 family	35
rs10923223	chr1	117458615	1	Y	VTCN1	B7-H4	B7 family	35
rs12076501	chr1	117458681	1	R	VTCN1	B7-H4	B7 family	35
rs12089928	chr1	117460840	1	M	VTCN1	B7-H4	B7 family	35
rs10923227	chr1	117461509	1	R	VTCN1	B7-H4	B7 family	35
rs6674646	chr1	117461851	1	Y	VTCN1	B7-H4	B7 family	35
rs11805655	chr1	117462761	1	R	VTCN1	B7-H4	B7 family	35
rs12046117	chr1	117463407	1	Y	VTCN1	B7-H4	B7 family	35
rs4659225	chr1	117464147	-1	R	VTCN1	B7-H4	B7 family	35
rs3806373	chr1	117466101	-1	R	VTCN1	B7-H4	B7 family	35
rs3806374	chr1	117466261	1	Y	VTCN1	B7-H4	B7 family	35
rs1418668	chr1	117466819	-1	Y	VTCN1	B7-H4	B7 family	35
rs7540286	chr1	117467413	-1	K	VTCN1	B7-H4	B7 family	35
rs7553082	chr1	117467868	1	S	VTCN1	B7-H4	B7 family	35
rs12738414	chr1	117468061	1	R	VTCN1	B7-H4	B7 family	35
rs6683805	chr1	117469545	1	Y	VTCN1	B7-H4	B7 family	35
rs2063565	chr1	117469569	1	Y	VTCN1	B7-H4	B7 family	35
rs6424380	chr1	143060442	1	Y	PIAS3	PIAS3	JAK/Stat Signaling	35
rs12756687	chr1	143066629	1	S	PIAS3	PIAS3	JAK/Stat Signaling	35
rs1983954	chr1	143075353	1	Y	PIAS3	PIAS3	JAK/Stat Signaling	35
rs1050057	chr1	143075447	1	K	PIAS3	PIAS3	JAK/Stat Signaling	35
rs10910830	chr1	143076584	-1	S	PIAS3	PIAS3	JAK/Stat Signaling	35
rs2004659	chr1	143077228	-1	R	PIAS3	PIAS3	JAK/Stat Signaling	35
rs2231376	chr1	143185488	-1	Y	CD160	CD160	Natural Killer Cell Signaling	35
rs9661552	chr1	143186947	1	Y	CD160	CD160	Natural Killer Cell Signaling	35
rs1023945	chr1	143192159	-1	R	CD160	CD160	Natural Killer Cell Signaling	35
rs947535	chr1	143195337	1	Y	CD160	CD160	Natural Killer Cell Signaling	35
rs744877	chr1	143203420	-1	M	CD160	CD160	Natural Killer Cell Signaling	35
rs2799118	chr1	143205766	-1	W	CD160	CD160	Natural Killer Cell Signaling	35
rs6587756	chr1	147359938	1	W	MCL1	Mcl1	Apoptosis Signaling	35
rs878471	chr1	147360820	1	R	MCL1	Mcl1	Apoptosis Signaling	35
rs1913117	chr1	147365607	-1	Y	MCL1	Mcl1	Apoptosis Signaling	35
rs9803935	chr1	147365695	1	K	MCL1	Mcl1	Apoptosis Signaling	35
rs12089989	chr1	147528855	1	R	CTSS	cathespin S	Phagocytosis-Ag presentation	35
rs10888390	chr1	147540612	-1	Y	CTSS	cathespin S	Phagocytosis-Ag presentation	35
rs1136774	chr1	147551270	1	Y	CTSS	cathespin S	Phagocytosis-Ag presentation	35
rs7532045	chr1	147634920	-1	Y	FCGR1C	CD64c, Fc gamma receptor 1c	Lymphocyte signaling	35
rs6684312	chr1	148657723	-1	Y	THEM4	CTMP	PI3K/AKT Signaling	35
rs6587627	chr1	148659132	1	Y	THEM4	CTMP	PI3K/AKT Signaling	35
rs7523082	chr1	148661199	-1	W	THEM4	CTMP	PI3K/AKT Signaling	35
rs4845393	chr1	148677340	-1	Y	THEM4	CTMP	PI3K/AKT Signaling	35
rs11204910	chr1	148684549	1	R	THEM4	CTMP	PI3K/AKT Signaling	35
rs10788817	chr1	148695929	-1	S	THEM4	CTMP	PI3K/AKT Signaling	35
rs1347251	chr1	150082257	-1	W	PGLYRP3	Peptidoglycan recognition protein 3	Toll-like Receptor Signaling	35
rs821431	chr1	150084597	-1	R	PGLYRP3	Peptidoglycan recognition protein 3	Toll-like Receptor Signaling	35
rs3820142	chr1	150088398	1	R	PGLYRP3	Peptidoglycan recognition protein 3	Toll-like Receptor Signaling	35
rs821428	chr1	150088579	-1	K	PGLYRP3	Peptidoglycan recognition protein 3	Toll-like Receptor Signaling	35
rs821427	chr1	150089050	-1	R	PGLYRP3	Peptidoglycan recognition protein 3	Toll-like Receptor Signaling	35
rs843971	chr1	150090496	-1	R	PGLYRP3	Peptidoglycan recognition protein 3	Toll-like Receptor Signaling	35
rs821421	chr1	150096596	-1	M	PGLYRP3	Peptidoglycan recognition protein 3	Toll-like Receptor Signaling	35
rs821420	chr1	150097051	-1	R	PGLYRP3	Peptidoglycan recognition protein 3	Toll-like Receptor Signaling	35
rs821419	chr1	150097273	1	Y	PGLYRP3	Peptidoglycan recognition protein 3	Toll-like Receptor Signaling	35
rs2987764	chr1	150099291	-1	R	PGLYRP3	Peptidoglycan recognition protein 3	Toll-like Receptor Signaling	35
rs2771118	chr1	150114600	1	R	PGLYRP4	Peptidoglycan recognition protein 4	Toll-like Receptor Signaling	35
rs2987766	chr1	150115278	1	M	PGLYRP4	Peptidoglycan recognition protein 4	Toll-like Receptor Signaling	35
rs10888551	chr1	150115960	1	R	PGLYRP4	Peptidoglycan recognition protein 4	Toll-like Receptor Signaling	35
rs1754134	chr1	150123820	-1	Y	PGLYRP4	Peptidoglycan recognition protein 4	Toll-like Receptor Signaling	35
rs12063091	chr1	150126117	1	Y	PGLYRP4	Peptidoglycan recognition protein 4	Toll-like Receptor Signaling	35
rs3006448	chr1	150127226	1	M	PGLYRP4	Peptidoglycan recognition protein 4	Toll-like Receptor Signaling	35
rs3006458	chr1	150133445	1	K	PGLYRP4	Peptidoglycan recognition protein 4	Toll-like Receptor Signaling	35
rs4845540	chr1	150138284	1	M	PGLYRP4	Peptidoglycan recognition protein 4	Toll-like Receptor Signaling	35
rs16835253	chr1	150138758	1	R	S100A9	S100 A9	Miscellaneous	35
rs3006471	chr1	150141182	1	W	S100A9	S100 A9	Miscellaneous	35
rs11205276	chr1	150141957	1	S	S100A9	S100 A9	Miscellaneous	35
rs3014866	chr1	150142144	1	Y	S100A9	S100 A9	Miscellaneous	35
rs9988616	chr1	150144632	1	Y	S100A9	S100 A9	Miscellaneous	35
rs2070864	chr1	150146873	1	R	S100A9	S100 A9	Miscellaneous	35
rs3014870	chr1	150147940	1	Y	S100A9	S100 A9	Miscellaneous	35
rs3006475	chr1	150157709	-1	K	S100A12	S100 A12	Miscellaneous	35
rs3006488	chr1	150175580	1	R	S100A8	S100 A8	Miscellaneous	35
rs12042217	chr1	150179434	1	W	S100A8	S100 A8	Miscellaneous	35
rs4845346	chr1	150180186	1	R	S100A8	S100 A8	Miscellaneous	35
rs3014807	chr1	150181093	-1	M	S100A8	S100 A8	Miscellaneous	35
rs7524999	chr1	150181474	-1	Y	S100A8	S100 A8	Miscellaneous	35
rs7345	chr1	150447131	-1	M	ILF2	IL-2 binding factor 2	Lymphocyte signaling	35
rs3795396	chr1	150448498	1	R	ILF2	IL-2 binding factor 2	Lymphocyte signaling	35
rs4515830	chr1	150449545	1	Y	ILF2	IL-2 binding factor 2	Lymphocyte signaling	35
rs10797096	chr1	150453738	1	R	ILF2	IL-2 binding factor 2	Lymphocyte signaling	35
rs7536700	chr1	150453900	1	Y	ILF2	IL-2 binding factor 2	Lymphocyte signaling	35
rs4845615	chr1	151188350	-1	Y	IL6R	interleukin 6 receptor	Cytokines	35
rs1552481	chr1	151189426	-1	R	IL6R	interleukin 6 receptor	Cytokines	35
rs4845617	chr1	151190971	1	R	IL6R	interleukin 6 receptor	Cytokines	35
rs6427641	chr1	151193559	1	R	IL6R	interleukin 6 receptor	Cytokines	35
rs11265610	chr1	151193857	1	Y	IL6R	interleukin 6 receptor	Cytokines	35
rs12083537	chr1	151194176	-1	Y	IL6R	interleukin 6 receptor	Cytokines	35
rs12090237	chr1	151202814	-1	Y	IL6R	interleukin 6 receptor	Cytokines	35
rs12060250	chr1	151210318	-1	M	IL6R	interleukin 6 receptor	Cytokines	35
rs4845618	chr1	151213088	1	K	IL6R	interleukin 6 receptor	Cytokines	35
rs7553796	chr1	151217479	1	M	IL6R	interleukin 6 receptor	Cytokines	35
rs7518199	chr1	151220492	-1	K	IL6R	interleukin 6 receptor	Cytokines	35
rs4553185	chr1	151224028	1	Y	IL6R	interleukin 6 receptor	Cytokines	35
rs4845623	chr1	151228850	1	R	IL6R	interleukin 6 receptor	Cytokines	35
rs4537545	chr1	151231952	1	Y	IL6R	interleukin 6 receptor	Cytokines	35
rs4845625	chr1	151235140	1	Y	IL6R	interleukin 6 receptor	Cytokines	35
rs4845626	chr1	151236558	-1	M	IL6R	interleukin 6 receptor	Cytokines	35
rs4845374	chr1	151240020	1	W	IL6R	interleukin 6 receptor	Cytokines	35
rs8192284	chr1	151240043	1	M	IL6R	interleukin 6 receptor	Cytokines	35
rs11265618	chr1	151243165	1	Y	IL6R	interleukin 6 receptor	Cytokines	35
rs10159236	chr1	151244478	-1	K	IL6R	interleukin 6 receptor	Cytokines	35
rs10752641	chr1	151245115	1	S	IL6R	interleukin 6 receptor	Cytokines	35
rs4329505	chr1	151245493	1	Y	IL6R	interleukin 6 receptor	Cytokines	35
rs7514452	chr1	151251157	-1	R	IL6R	interleukin 6 receptor	Cytokines	35
rs4072391	chr1	151251953	1	Y	IL6R	interleukin 6 receptor	Cytokines	35
rs16836580	chr1	151758120	1	R	SHC1	SHC	ERK/MAPK Signaling	35
rs16836583	chr1	151758544	-1	R	SHC1	SHC	ERK/MAPK Signaling	35
rs11585145	chr1	151760569	1	W	SHC1	SHC	ERK/MAPK Signaling	35
rs12087657	chr1	151761400	-1	M	SHC1	SHC	ERK/MAPK Signaling	35
rs12084193	chr1	151761664	1	W	SHC1	SHC	ERK/MAPK Signaling	35
rs4072037	chr1	151975140	1	Y	MUC1	CD227, mucin-1	Miscellaneous	35
rs11465203	chr1	151976030	1	R	MUC1	CD227, mucin-1	Miscellaneous	35
rs6427222	chr1	151977174	1	R	MUC1	CD227, mucin-1	Miscellaneous	35
rs2666826	chr1	152471158	-1	R	DAP3	DAP3	Apoptosis Signaling	35
rs1200742	chr1	152479372	1	R	DAP3	DAP3	Apoptosis Signaling	35
rs12035524	chr1	152480175	1	R	DAP3	DAP3	Apoptosis Signaling	35
rs9427221	chr1	152483326	1	R	DAP3	DAP3	Apoptosis Signaling	35
rs348200	chr1	152496921	-1	Y	DAP3	DAP3	Apoptosis Signaling	35
rs552778	chr1	152500350	1	R	DAP3	DAP3	Apoptosis Signaling	35
rs540380	chr1	152504508	-1	Y	DAP3	DAP3	Apoptosis Signaling	35
rs13376498	chr1	152508127	1	R	DAP3	DAP3	Apoptosis Signaling	35
rs644853	chr1	152519290	-1	M	DAP3	DAP3	Apoptosis Signaling	35
rs12066633	chr1	152521417	-1	Y	DAP3	DAP3	Apoptosis Signaling	35
rs955383	chr1	152895103	1	R	LMNA	Lamin A	Apoptosis Signaling	35
rs2485662	chr1	152896541	-1	R	LMNA	Lamin A	Apoptosis Signaling	35
rs582690	chr1	152901329	-1	S	LMNA	Lamin A	Apoptosis Signaling	35
rs501791	chr1	152902946	-1	R	LMNA	Lamin A	Apoptosis Signaling	35
rs2485676	chr1	152907945	-1	Y	LMNA	Lamin A	Apoptosis Signaling	35
rs528636	chr1	152911693	-1	Y	LMNA	Lamin A	Apoptosis Signaling	35
rs11264444	chr1	152917852	1	K	LMNA	Lamin A	Apoptosis Signaling	35
rs2485664	chr1	152918410	1	Y	LMNA	Lamin A	Apoptosis Signaling	35
rs476000	chr1	152919442	-1	Y	LMNA	Lamin A	Apoptosis Signaling	35
rs12058407	chr1	152920248	1	R	LMNA	Lamin A	Apoptosis Signaling	35
rs1109751	chr1	153252073	-1	R	MEF2D	MEF2	p38 MAPK Signaling	35
rs2274316	chr1	153259315	1	M	MEF2D	MEF2	p38 MAPK Signaling	35
rs2274319	chr1	153263946	1	Y	MEF2D	MEF2	p38 MAPK Signaling	35
rs6663537	chr1	153265715	1	R	MEF2D	MEF2	p38 MAPK Signaling	35
rs6666307	chr1	153265807	1	W	MEF2D	MEF2	p38 MAPK Signaling	35
rs1171561	chr1	153268971	1	R	MEF2D	MEF2	p38 MAPK Signaling	35
rs16837427	chr1	153271990	1	R	MEF2D	MEF2	p38 MAPK Signaling	35
rs3790458	chr1	153272772	1	W	MEF2D	MEF2	p38 MAPK Signaling	35
rs1171551	chr1	153285287	1	R	MEF2D	MEF2	p38 MAPK Signaling	35
rs10489823	chr1	154959459	1	M	CD1D	CD1D	Phagocytosis-Ag presentation	35
rs3021477	chr1	154960019	1	Y	CD1D	CD1D	Phagocytosis-Ag presentation	35
rs859003	chr1	154961127	-1	Y	CD1D	CD1D	Phagocytosis-Ag presentation	35
rs859008	chr1	154963129	-1	R	CD1D	CD1D	Phagocytosis-Ag presentation	35
rs7524536	chr1	154963516	-1	R	CD1D	CD1D	Phagocytosis-Ag presentation	35
rs692565	chr1	154966599	-1	R	CD1D	CD1D	Phagocytosis-Ag presentation	35
rs3181029	chr1	155033038	1	Y	CD1A	CD1A	Phagocytosis-Ag presentation	35
rs858998	chr1	155033648	1	Y	CD1A	CD1A	Phagocytosis-Ag presentation	35
rs366316	chr1	155037355	1	R	CD1A	CD1A	Phagocytosis-Ag presentation	35
rs411089	chr1	155037898	1	Y	CD1A	CD1A	Phagocytosis-Ag presentation	35
rs2269715	chr1	155038092	1	S	CD1A	CD1A	Phagocytosis-Ag presentation	35
rs389293	chr1	155041465	-1	Y	CD1A	CD1A	Phagocytosis-Ag presentation	35
rs11575806	chr1	155042881	1	S	CD1A	CD1A	Phagocytosis-Ag presentation	35
rs10797006	chr1	155070911	1	M	CD1C	CD1C	Phagocytosis-Ag presentation	35
rs6693197	chr1	155071616	1	W	CD1C	CD1C	Phagocytosis-Ag presentation	35
rs3138099	chr1	155074088	1	Y	CD1C	CD1C	Phagocytosis-Ag presentation	35
rs3138100	chr1	155074144	1	M	CD1C	CD1C	Phagocytosis-Ag presentation	35
rs3176845	chr1	155111238	-1	R	CD1B	CD1B	Phagocytosis-Ag presentation	35
rs6669018	chr1	155111430	1	R	CD1B	CD1B	Phagocytosis-Ag presentation	35
rs3176841	chr1	155112017	1	M	CD1B	CD1B	Phagocytosis-Ag presentation	35
rs962879	chr1	155113379	1	S	CD1B	CD1B	Phagocytosis-Ag presentation	35
rs3176840	chr1	155115191	-1	M	CD1B	CD1B	Phagocytosis-Ag presentation	35
rs716221	chr1	155116945	1	Y	CD1B	CD1B	Phagocytosis-Ag presentation	35
rs12038925	chr1	155132522	-1	Y	CD1E	CD1E	Phagocytosis-Ag presentation	35
rs11264960	chr1	155132860	1	R	CD1E	CD1E	Phagocytosis-Ag presentation	35
rs16840106	chr1	155137892	1	Y	CD1E	CD1E	Phagocytosis-Ag presentation	35
rs11799345	chr1	155141330	1	Y	CD1E	CD1E	Phagocytosis-Ag presentation	35
rs11264962	chr1	155141367	1	Y	CD1E	CD1E	Phagocytosis-Ag presentation	35
rs856069	chr1	155788522	1	M	IFI16	IFN-gamma inducible protein 16	ERK/MAPK Signaling	35
rs12239437	chr1	155788630	1	R	IFI16	IFN-gamma inducible protein 16	ERK/MAPK Signaling	35
rs856059	chr1	155790785	-1	Y	IFI16	IFN-gamma inducible protein 16	ERK/MAPK Signaling	35
rs9887904	chr1	155791669	-1	K	IFI16	IFN-gamma inducible protein 16	ERK/MAPK Signaling	35
rs1417806	chr1	155792264	-1	K	IFI16	IFN-gamma inducible protein 16	ERK/MAPK Signaling	35
rs2276404	chr1	155793023	1	R	IFI16	IFN-gamma inducible protein 16	ERK/MAPK Signaling	35
rs856063	chr1	155794875	-1	K	IFI16	IFN-gamma inducible protein 16	ERK/MAPK Signaling	35
rs12727764	chr1	155795550	1	K	IFI16	IFN-gamma inducible protein 16	ERK/MAPK Signaling	35
rs856065	chr1	155796516	-1	M	IFI16	IFN-gamma inducible protein 16	ERK/MAPK Signaling	35
rs1361564	chr1	155798389	-1	S	IFI16	IFN-gamma inducible protein 16	ERK/MAPK Signaling	35
rs866484	chr1	155799550	-1	S	IFI16	IFN-gamma inducible protein 16	ERK/MAPK Signaling	35
rs1057024	chr1	155803320	1	R	IFI16	IFN-gamma inducible protein 16	ERK/MAPK Signaling	35
rs1101991	chr1	155806341	1	R	IFI16	IFN-gamma inducible protein 16	ERK/MAPK Signaling	35
rs11265133	chr1	155808521	-1	Y	IFI16	IFN-gamma inducible protein 16	ERK/MAPK Signaling	35
rs1231145	chr1	155810552	-1	Y	IFI16	IFN-gamma inducible protein 16	ERK/MAPK Signaling	35
rs12093523	chr1	155811193	-1	S	IFI16	IFN-gamma inducible protein 16	ERK/MAPK Signaling	35
rs856052	chr1	155814497	-1	M	IFI16	IFN-gamma inducible protein 16	ERK/MAPK Signaling	35
rs1772414	chr1	155815980	-1	Y	IFI16	IFN-gamma inducible protein 16	ERK/MAPK Signaling	35
rs1417802	chr1	155817134	1	K	IFI16	IFN-gamma inducible protein 16	ERK/MAPK Signaling	35
rs1614254	chr1	155817576	-1	Y	IFI16	IFN-gamma inducible protein 16	ERK/MAPK Signaling	35
rs16841571	chr1	155819544	1	Y	IFI16	IFN-gamma inducible protein 16	ERK/MAPK Signaling	35
rs6657833	chr1	155819820	1	Y	IFI16	IFN-gamma inducible protein 16	ERK/MAPK Signaling	35
rs1772405	chr1	155823074	-1	Y	IFI16	IFN-gamma inducible protein 16	ERK/MAPK Signaling	35
rs1011116	chr1	155823996	-1	W	IFI16	IFN-gamma inducible protein 16	ERK/MAPK Signaling	35
rs12098223	chr1	155824767	1	R	IFI16	IFN-gamma inducible protein 16	ERK/MAPK Signaling	35
rs2570917	chr1	155825336	1	Y	IFI16	IFN-gamma inducible protein 16	ERK/MAPK Signaling	35
rs2852695	chr1	155829006	1	R	IFI16	IFN-gamma inducible protein 16	ERK/MAPK Signaling	35
rs6940	chr1	155837741	1	W	IFI16	IFN-gamma inducible protein 16	ERK/MAPK Signaling	35
rs3027031	chr1	155991346	1	S	DARC	Duffy blood group, chemokine receptor	Chemokines	35
rs12135235	chr1	156072102	-1	M	FCER1A	IgE receptor I, high affinity	Surface receptors	35
rs12135788	chr1	156077616	1	K	FCER1A	IgE receptor I, high affinity	Surface receptors	35
rs6665683	chr1	156078201	1	Y	FCER1A	IgE receptor I, high affinity	Surface receptors	35
rs16841987	chr1	156078339	1	R	FCER1A	IgE receptor I, high affinity	Surface receptors	35
rs6672024	chr1	156079795	1	Y	FCER1A	IgE receptor I, high affinity	Surface receptors	35
rs2494264	chr1	156079911	-1	W	FCER1A	IgE receptor I, high affinity	Surface receptors	35
rs12119586	chr1	156080962	-1	K	FCER1A	IgE receptor I, high affinity	Surface receptors	35
rs12119226	chr1	156085837	1	Y	FCER1A	IgE receptor I, high affinity	Surface receptors	35
rs6656586	chr1	156088088	1	R	FCER1A	IgE receptor I, high affinity	Surface receptors	35
rs2808630	chr1	156493941	1	Y	CRP	CRP	Miscellaneous	35
rs3093069	chr1	156494204	-1	K	CRP	CRP	Miscellaneous	35
rs3093058	chr1	156498388	-1	W	CRP	CRP	Miscellaneous	35
rs12084589	chr1	156501514	-1	K	CRP	CRP	Miscellaneous	35
rs2820579	chr1	156733059	-1	Y	SLAMF9	SLAMF9	Lymphocyte signaling	35
rs16831153	chr1	156733792	-1	Y	SLAMF9	SLAMF9	Lymphocyte signaling	35
rs1317520	chr1	156735531	1	R	SLAMF9	SLAMF9	Lymphocyte signaling	35
rs2789417	chr1	156736184	-1	M	SLAMF9	SLAMF9	Lymphocyte signaling	35
rs2840584	chr1	156738504	-1	R	SLAMF9	SLAMF9	Lymphocyte signaling	35
rs12144158	chr1	156740980	1	Y	SLAMF9	SLAMF9	Lymphocyte signaling	35
rs2789426	chr1	156741132	-1	Y	SLAMF9	SLAMF9	Lymphocyte signaling	35
rs1316963	chr1	156741784	-1	Y	SLAMF9	SLAMF9	Lymphocyte signaling	35
rs11265412	chr1	157266382	1	R	SLAMF6	SLAMF6	Lymphocyte signaling	35
rs1041067	chr1	157270200	1	Y	SLAMF6	SLAMF6	Lymphocyte signaling	35
rs1041068	chr1	157271683	-1	Y	SLAMF6	SLAMF6	Lymphocyte signaling	35
rs3795327	chr1	157271855	-1	Y	SLAMF6	SLAMF6	Lymphocyte signaling	35
rs1249551	chr1	157272712	-1	Y	SLAMF6	SLAMF6	Lymphocyte signaling	35
rs11265414	chr1	157274533	1	Y	SLAMF6	SLAMF6	Lymphocyte signaling	35
rs1262039	chr1	157277366	-1	Y	SLAMF6	SLAMF6	Lymphocyte signaling	35
rs3795326	chr1	157279429	-1	Y	SLAMF6	SLAMF6	Lymphocyte signaling	35
rs12123772	chr1	157281936	1	Y	SLAMF6	SLAMF6	Lymphocyte signaling	35
rs1149385	chr1	157282296	-1	K	SLAMF6	SLAMF6	Lymphocyte signaling	35
rs1268524	chr1	157283331	1	Y	SLAMF6	SLAMF6	Lymphocyte signaling	35
rs12046037	chr1	157283759	-1	Y	SLAMF6	SLAMF6	Lymphocyte signaling	35
rs11265416	chr1	157284886	1	R	SLAMF6	SLAMF6	Lymphocyte signaling	35
rs2050523	chr1	157284917	-1	Y	SLAMF6	SLAMF6	Lymphocyte signaling	35
rs17385337	chr1	157285212	1	R	SLAMF6	SLAMF6	Lymphocyte signaling	35
rs10494344	chr1	157285413	1	R	SLAMF6	SLAMF6	Lymphocyte signaling	35
rs6660233	chr1	157286236	1	K	SLAMF6	SLAMF6	Lymphocyte signaling	35
rs3898642	chr1	157289562	-1	Y	SLAMF6	SLAMF6	Lymphocyte signaling	35
rs12075278	chr1	157297925	-1	K	SLAMF6	SLAMF6	Lymphocyte signaling	35
rs6680709	chr1	157305129	1	W	SLAMF6	SLAMF6	Lymphocyte signaling	35
rs12025853	chr1	157305284	-1	K	SLAMF6	SLAMF6	Lymphocyte signaling	35
rs6689237	chr1	157305343	1	R	SLAMF6	SLAMF6	Lymphocyte signaling	35
rs724985	chr1	157390963	-1	M	SLAMF1	SLAMF1	Lymphocyte signaling	35
rs5002947	chr1	157391214	1	Y	SLAMF1	SLAMF1	Lymphocyte signaling	35
rs1061217	chr1	157393088	-1	Y	SLAMF1	SLAMF1	Lymphocyte signaling	35
rs14413	chr1	157393261	-1	W	SLAMF1	SLAMF1	Lymphocyte signaling	35
rs349251	chr1	157393880	1	Y	SLAMF1	SLAMF1	Lymphocyte signaling	35
rs11265449	chr1	157395321	1	S	SLAMF1	SLAMF1	Lymphocyte signaling	35
rs1809963	chr1	157395622	1	S	SLAMF1	SLAMF1	Lymphocyte signaling	35
rs927202	chr1	157396437	1	R	SLAMF1	SLAMF1	Lymphocyte signaling	35
rs151607	chr1	157398779	-1	R	SLAMF1	SLAMF1	Lymphocyte signaling	35
rs2753260	chr1	157401668	-1	K	SLAMF1	SLAMF1	Lymphocyte signaling	35
rs6693001	chr1	157402755	1	M	SLAMF1	SLAMF1	Lymphocyte signaling	35
rs16832281	chr1	157403074	1	R	SLAMF1	SLAMF1	Lymphocyte signaling	35
rs164283	chr1	157403838	1	Y	SLAMF1	SLAMF1	Lymphocyte signaling	35
rs16832283	chr1	157405070	-1	R	SLAMF1	SLAMF1	Lymphocyte signaling	35
rs1503854	chr1	157412083	-1	Y	SLAMF1	SLAMF1	Lymphocyte signaling	35
rs3753381	chr1	157412483	-1	Y	SLAMF1	SLAMF1	Lymphocyte signaling	35
rs3753383	chr1	157412725	-1	S	SLAMF1	SLAMF1	Lymphocyte signaling	35
rs6704124	chr1	157415321	-1	R	SLAMF1	SLAMF1	Lymphocyte signaling	35
rs3766361	chr1	157416852	1	R	SLAMF1	SLAMF1	Lymphocyte signaling	35
rs3766362	chr1	157417936	1	W	SLAMF1	SLAMF1	Lymphocyte signaling	35
rs3766364	chr1	157425212	1	K	SLAMF1	SLAMF1	Lymphocyte signaling	35
rs1503858	chr1	157426192	-1	R	SLAMF1	SLAMF1	Lymphocyte signaling	35
rs10489635	chr1	157428750	1	Y	SLAMF1	SLAMF1	Lymphocyte signaling	35
rs11265455	chr1	157433224	1	R	SLAMF1	SLAMF1	Lymphocyte signaling	35
rs1553456	chr1	157461469	1	R	CD48	CD48	Adhesion	35
rs12096589	chr1	157461554	1	K	CD48	CD48	Adhesion	35
rs1553457	chr1	157461622	1	Y	CD48	CD48	Adhesion	35
rs3766367	chr1	157463214	1	R	CD48	CD48	Adhesion	35
rs16832311	chr1	157464801	-1	Y	CD48	CD48	Adhesion	35
rs10489637	chr1	157465549	1	R	CD48	CD48	Adhesion	35
rs3796502	chr1	157465803	-1	W	CD48	CD48	Adhesion	35
rs16832317	chr1	157466526	1	R	CD48	CD48	Adhesion	35
rs10489638	chr1	157467139	1	K	CD48	CD48	Adhesion	35
rs2295615	chr1	157467831	1	S	CD48	CD48	Adhesion	35
rs1265811	chr1	157473434	1	W	CD48	CD48	Adhesion	35
rs12123849	chr1	157475505	-1	S	CD48	CD48	Adhesion	35
rs1265823	chr1	157483760	1	R	CD48	CD48	Adhesion	35
rs978763	chr1	157486852	1	Y	CD48	CD48	Adhesion	35
rs11265472	chr1	157487533	1	Y	CD48	CD48	Adhesion	35
rs352677	chr1	157488417	1	S	CD48	CD48	Adhesion	35
rs352678	chr1	157489747	1	Y	CD48	CD48	Adhesion	35
rs10489639	chr1	157492600	-1	Y	CD48	CD48	Adhesion	35
rs10908805	chr1	157492806	-1	R	CD48	CD48	Adhesion	35
rs10752639	chr1	157493008	-1	R	CD48	CD48	Adhesion	35
rs352683	chr1	157493512	1	R	CD48	CD48	Adhesion	35
rs1503849	chr1	157493837	1	R	CD48	CD48	Adhesion	35
rs352692	chr1	157499567	1	R	CD48	CD48	Adhesion	35
rs549471	chr1	157518692	-1	R	SLAMF7	SLAMF7	Lymphocyte signaling	35
rs2295616	chr1	157523230	1	R	SLAMF7	SLAMF7	Lymphocyte signaling	35
rs3856333	chr1	157524865	-1	W	SLAMF7	SLAMF7	Lymphocyte signaling	35
rs17313034	chr1	157526921	1	Y	SLAMF7	SLAMF7	Lymphocyte signaling	35
rs527342	chr1	157535137	1	R	SLAMF7	SLAMF7	Lymphocyte signaling	35
rs11265473	chr1	157536521	-1	M	SLAMF7	SLAMF7	Lymphocyte signaling	35
rs569932	chr1	157538927	1	Y	SLAMF7	SLAMF7	Lymphocyte signaling	35
rs512645	chr1	157611199	1	R	CD244	2B4	Natural Killer Cell Signaling	35
rs569911	chr1	157611282	-1	R	CD244	2B4	Natural Killer Cell Signaling	35
rs516847	chr1	157612433	1	S	CD244	2B4	Natural Killer Cell Signaling	35
rs485618	chr1	157613553	1	Y	CD244	2B4	Natural Killer Cell Signaling	35
rs3766377	chr1	157613632	1	R	CD244	2B4	Natural Killer Cell Signaling	35
rs2139660	chr1	157614564	-1	W	CD244	2B4	Natural Killer Cell Signaling	35
rs16832445	chr1	157614800	1	R	CD244	2B4	Natural Killer Cell Signaling	35
rs12061252	chr1	157616808	1	Y	CD244	2B4	Natural Killer Cell Signaling	35
rs11265493	chr1	157616875	1	R	CD244	2B4	Natural Killer Cell Signaling	35
rs7518342	chr1	157618007	1	S	CD244	2B4	Natural Killer Cell Signaling	35
rs3753389	chr1	157620226	1	Y	CD244	2B4	Natural Killer Cell Signaling	35
rs10158850	chr1	157621741	1	R	CD244	2B4	Natural Killer Cell Signaling	35
rs6671710	chr1	157622358	1	R	CD244	2B4	Natural Killer Cell Signaling	35
rs2990703	chr1	157624903	-1	Y	CD244	2B4	Natural Killer Cell Signaling	35
rs6696695	chr1	157626481	1	K	CD244	2B4	Natural Killer Cell Signaling	35
rs12354108	chr1	157628196	-1	Y	CD244	2B4	Natural Killer Cell Signaling	35
rs491061	chr1	157628243	1	R	CD244	2B4	Natural Killer Cell Signaling	35
rs7551159	chr1	157629859	-1	K	CD244	2B4	Natural Killer Cell Signaling	35
rs12074019	chr1	157630907	1	Y	CD244	2B4	Natural Killer Cell Signaling	35
rs790621	chr1	157634053	1	R	CD244	2B4	Natural Killer Cell Signaling	35
rs11265496	chr1	157636436	1	Y	CD244	2B4	Natural Killer Cell Signaling	35
rs11265498	chr1	157641358	1	Y	CD244	2B4	Natural Killer Cell Signaling	35
rs12038600	chr1	157641675	-1	R	CD244	2B4	Natural Killer Cell Signaling	35
rs7419145	chr1	157642371	1	R	CD244	2B4	Natural Killer Cell Signaling	35
rs16832484	chr1	157645502	1	R	CD244	2B4	Natural Killer Cell Signaling	35
rs16832486	chr1	157645601	-1	Y	CD244	2B4	Natural Killer Cell Signaling	35
rs12036607	chr1	157645719	1	R	CD244	2B4	Natural Killer Cell Signaling	35
rs12036670	chr1	157645934	-1	Y	CD244	2B4	Natural Killer Cell Signaling	35
rs869985	chr1	157783003	-1	K	F11R	F11R	Adhesion	35
rs2247459	chr1	157789073	-1	R	F11R	F11R	Adhesion	35
rs2247479	chr1	157789497	1	Y	F11R	F11R	Adhesion	35
rs2247799	chr1	157792369	1	R	F11R	F11R	Adhesion	35
rs2039223	chr1	157798781	1	R	F11R	F11R	Adhesion	35
rs7546890	chr1	157808465	1	Y	F11R	F11R	Adhesion	35
rs11576837	chr1	157816947	1	R	F11R	F11R	Adhesion	35
rs7534321	chr1	157822033	1	R	F11R	F11R	Adhesion	35
rs2774276	chr1	157824789	1	S	F11R	F11R	Adhesion	35
rs11265565	chr1	157993585	1	R	FCER1G	FCER1	Natural Killer Cell Signaling	35
rs10797094	chr1	157995745	1	R	FCER1G	FCER1	Natural Killer Cell Signaling	35
rs11587213	chr1	157997948	1	R	FCER1G	FCER1	Natural Killer Cell Signaling	35
rs2070902	chr1	158000738	1	Y	FCER1G	FCER1	Natural Killer Cell Signaling	35
rs11421	chr1	158002009	1	Y	FCER1G	FCER1	Natural Killer Cell Signaling	35
rs4489574	chr1	158002786	1	Y	FCER1G	FCER1	Natural Killer Cell Signaling	35
rs2502802	chr1	158002885	-1	R	FCER1G	FCER1	Natural Killer Cell Signaling	35
rs10800309	chr1	158285213	-1	Y	FCGR2A	FCGR2	Natural Killer Cell Signaling	35
rs6671847	chr1	158291865	1	R	FCGR2A	FCGR2	Natural Killer Cell Signaling	35
rs1801274	chr1	158292800	-1	Y	FCGR2A	FCGR2	Natural Killer Cell Signaling	35
rs12142755	chr1	158294798	-1	Y	FCGR2A	FCGR2	Natural Killer Cell Signaling	35
rs2446625	chr1	158297103	1	R	FCGR2A	FCGR2	Natural Killer Cell Signaling	35
rs6427596	chr1	158297230	1	K	FCGR2A	FCGR2	Natural Killer Cell Signaling	35
rs368433	chr1	158297265	-1	R	FCGR2A	FCGR2	Natural Killer Cell Signaling	35
rs6427597	chr1	158297335	1	K	FCGR2A	FCGR2	Natural Killer Cell Signaling	35
rs6427598	chr1	158297619	1	W	FCGR2A	FCGR2	Natural Killer Cell Signaling	35
rs374681	chr1	158299670	-1	Y	FCGR2A	FCGR2	Natural Killer Cell Signaling	35
rs382627	chr1	158300860	1	Y	FCGR2A	FCGR2	Natural Killer Cell Signaling	35
rs6694457	chr1	158300936	1	Y	FCGR2A	FCGR2	Natural Killer Cell Signaling	35
rs332392	chr1	158323194	-1	R	FCGR3A	FCGR3	Natural Killer Cell Signaling	35
rs12086476	chr1	158323831	1	Y	FCGR3A	FCGR3	Natural Killer Cell Signaling	35
rs16842916	chr1	158324148	-1	R	FCGR3A	FCGR3	Natural Killer Cell Signaling	35
rs15811	chr1	158324740	-1	R	FCGR3A	FCGR3	Natural Killer Cell Signaling	35
rs2973	chr1	158325713	1	R	FCGR3A	FCGR3	Natural Killer Cell Signaling	35
rs7539036	chr1	158325786	-1	Y	FCGR3A	FCGR3	Natural Killer Cell Signaling	35
rs1042206	chr1	158326014	-1	Y	FCGR3A	FCGR3	Natural Killer Cell Signaling	35
rs397429	chr1	158326376	-1	R	FCGR3A	FCGR3	Natural Killer Cell Signaling	35
rs436128	chr1	158326609	-1	Y	FCGR3A	FCGR3	Natural Killer Cell Signaling	35
rs396716	chr1	158327651	-1	Y	FCGR3A	FCGR3	Natural Killer Cell Signaling	35
rs418215	chr1	158327892	1	R	FCGR3A	FCGR3	Natural Killer Cell Signaling	35
rs415916	chr1	158329970	1	Y	FCGR3A	FCGR3	Natural Killer Cell Signaling	35
rs452662	chr1	158330994	-1	K	FCGR3A	FCGR3	Natural Killer Cell Signaling	35
rs2290834	chr1	158331269	1	Y	FCGR3A	FCGR3	Natural Killer Cell Signaling	35
rs448740	chr1	158331391	-1	R	FCGR3A	FCGR3	Natural Killer Cell Signaling	35
rs10127859	chr1	158331585	1	Y	FCGR3A	FCGR3	Natural Killer Cell Signaling	35
rs12735449	chr1	158332042	1	Y	FCGR3A	FCGR3	Natural Killer Cell Signaling	35
rs512602	chr1	158332213	-1	Y	FCGR3A	FCGR3	Natural Killer Cell Signaling	35
rs10917571	chr1	158332466	1	M	FCGR3A	FCGR3	Natural Killer Cell Signaling	35
rs486062	chr1	158333068	1	Y	FCGR3A	FCGR3	Natural Killer Cell Signaling	35
rs10127827	chr1	158333625	-1	M	FCGR3A	FCGR3	Natural Killer Cell Signaling	35
rs2579921	chr1	158335757	1	Y	FCGR3A	FCGR3	Natural Killer Cell Signaling	35
rs1256289	chr1	158360332	1	W	FCGR2B	IgG receptor IIB, CD32	Surface receptors	35
rs1771596	chr1	158361544	-1	R	FCGR2B	IgG receptor IIB, CD32	Surface receptors	35
rs10917625	chr1	158361898	1	R	FCGR2B	IgG receptor IIB, CD32	Surface receptors	35
rs2333842	chr1	158363089	1	S	FCGR2B	IgG receptor IIB, CD32	Surface receptors	35
rs2333843	chr1	158363480	1	S	FCGR2B	IgG receptor IIB, CD32	Surface receptors	35
rs3754056	chr1	158363881	-1	Y	FCGR2B	IgG receptor IIB, CD32	Surface receptors	35
rs1832738	chr1	158365445	1	K	FCGR2B	IgG receptor IIB, CD32	Surface receptors	35
rs2008906	chr1	158365802	-1	Y	FCGR2B	IgG receptor IIB, CD32	Surface receptors	35
rs6687928	chr1	158366796	1	Y	FCGR2B	IgG receptor IIB, CD32	Surface receptors	35
rs10465554	chr1	158367921	1	R	FCGR2B	IgG receptor IIB, CD32	Surface receptors	35
rs12097030	chr1	158369303	1	M	FCGR2B	IgG receptor IIB, CD32	Surface receptors	35
rs10917656	chr1	158369905	1	Y	FCGR2B	IgG receptor IIB, CD32	Surface receptors	35
rs2007773	chr1	158370202	1	R	FCGR2B	IgG receptor IIB, CD32	Surface receptors	35
rs2333845	chr1	158371131	1	R	FCGR2B	IgG receptor IIB, CD32	Surface receptors	35
rs1984769	chr1	158371226	1	R	FCGR2B	IgG receptor IIB, CD32	Surface receptors	35
rs11811662	chr1	158373560	1	R	FCGR2B	IgG receptor IIB, CD32	Surface receptors	35
rs4999919	chr1	158373874	-1	R	FCGR2B	IgG receptor IIB, CD32	Surface receptors	35
rs2045571	chr1	158374936	1	Y	FCGR2B	IgG receptor IIB, CD32	Surface receptors	35
rs7552498	chr1	158375330	1	Y	FCGR2B	IgG receptor IIB, CD32	Surface receptors	35
rs12117530	chr1	158375651	1	K	FCGR2B	IgG receptor IIB, CD32	Surface receptors	35
rs1674757	chr1	158376054	1	W	FCGR2B	IgG receptor IIB, CD32	Surface receptors	35
rs1674759	chr1	158376926	1	K	FCGR2B	IgG receptor IIB, CD32	Surface receptors	35
rs13376485	chr1	158377544	1	R	FCGR2B	IgG receptor IIB, CD32	Surface receptors	35
rs16827693	chr1	159094734	1	R	SH2D1B	EAT-2	Natural Killer Cell Signaling	35
rs2655732	chr1	159095390	-1	Y	SH2D1B	EAT-2	Natural Killer Cell Signaling	35
rs4656367	chr1	159095511	1	Y	SH2D1B	EAT-2	Natural Killer Cell Signaling	35
rs2655731	chr1	159095549	-1	R	SH2D1B	EAT-2	Natural Killer Cell Signaling	35
rs12089656	chr1	159095649	-1	Y	SH2D1B	EAT-2	Natural Killer Cell Signaling	35
rs164126	chr1	159097317	-1	Y	SH2D1B	EAT-2	Natural Killer Cell Signaling	35
rs164124	chr1	159098893	1	R	SH2D1B	EAT-2	Natural Killer Cell Signaling	35
rs164123	chr1	159099312	-1	Y	SH2D1B	EAT-2	Natural Killer Cell Signaling	35
rs189436	chr1	159101559	-1	W	SH2D1B	EAT-2	Natural Killer Cell Signaling	35
rs2655730	chr1	159101675	-1	W	SH2D1B	EAT-2	Natural Killer Cell Signaling	35
rs10753802	chr1	159103056	1	Y	SH2D1B	EAT-2	Natural Killer Cell Signaling	35
rs2632549	chr1	159103528	-1	K	SH2D1B	EAT-2	Natural Killer Cell Signaling	35
rs351451	chr1	159107129	1	R	SH2D1B	EAT-2	Natural Killer Cell Signaling	35
rs351456	chr1	159108974	1	Y	SH2D1B	EAT-2	Natural Killer Cell Signaling	35
rs164133	chr1	159112946	1	S	SH2D1B	EAT-2	Natural Killer Cell Signaling	35
rs164128	chr1	159117169	1	K	SH2D1B	EAT-2	Natural Killer Cell Signaling	35
rs4504864	chr1	162327608	-1	Y	MGST3	microsomal glutathione S-transferase 3	Eicosanoid Signaling	35
rs6693448	chr1	162329166	-1	Y	MGST3	microsomal glutathione S-transferase 3	Eicosanoid Signaling	35
rs6669092	chr1	162329285	-1	Y	MGST3	microsomal glutathione S-transferase 3	Eicosanoid Signaling	35
rs6426925	chr1	162330512	1	R	MGST3	microsomal glutathione S-transferase 3	Eicosanoid Signaling	35
rs4626863	chr1	162330653	1	S	MGST3	microsomal glutathione S-transferase 3	Eicosanoid Signaling	35
rs10800118	chr1	162331432	1	S	MGST3	microsomal glutathione S-transferase 3	Eicosanoid Signaling	35
rs6657788	chr1	162331462	1	R	MGST3	microsomal glutathione S-transferase 3	Eicosanoid Signaling	35
rs4147591	chr1	162331637	1	M	MGST3	microsomal glutathione S-transferase 3	Eicosanoid Signaling	35
rs4147595	chr1	162332873	1	S	MGST3	microsomal glutathione S-transferase 3	Eicosanoid Signaling	35
rs9333379	chr1	162333224	1	Y	MGST3	microsomal glutathione S-transferase 3	Eicosanoid Signaling	35
rs4147597	chr1	162334110	1	S	MGST3	microsomal glutathione S-transferase 3	Eicosanoid Signaling	35
rs6692264	chr1	162334145	-1	R	MGST3	microsomal glutathione S-transferase 3	Eicosanoid Signaling	35
rs9333395	chr1	162336261	1	R	MGST3	microsomal glutathione S-transferase 3	Eicosanoid Signaling	35
rs10800120	chr1	162336968	1	R	MGST3	microsomal glutathione S-transferase 3	Eicosanoid Signaling	35
rs16848502	chr1	162340099	1	S	MGST3	microsomal glutathione S-transferase 3	Eicosanoid Signaling	35
rs9333413	chr1	162340958	-1	Y	MGST3	microsomal glutathione S-transferase 3	Eicosanoid Signaling	35
rs9333449	chr1	162345910	1	M	MGST3	microsomal glutathione S-transferase 3	Eicosanoid Signaling	35
rs957644	chr1	162347815	1	Y	MGST3	microsomal glutathione S-transferase 3	Eicosanoid Signaling	35
rs10918226	chr1	162349630	-1	R	MGST3	microsomal glutathione S-transferase 3	Eicosanoid Signaling	35
rs9333471	chr1	162351370	1	Y	MGST3	microsomal glutathione S-transferase 3	Eicosanoid Signaling	35
rs9287065	chr1	162352164	1	R	MGST3	microsomal glutathione S-transferase 3	Eicosanoid Signaling	35
rs11799886	chr1	162352450	-1	Y	MGST3	microsomal glutathione S-transferase 3	Eicosanoid Signaling	35
rs9333480	chr1	162353077	-1	Y	MGST3	microsomal glutathione S-transferase 3	Eicosanoid Signaling	35
rs4147602	chr1	162353436	1	Y	MGST3	microsomal glutathione S-transferase 3	Eicosanoid Signaling	35
rs16848876	chr1	162353804	1	R	MGST3	microsomal glutathione S-transferase 3	Eicosanoid Signaling	35
rs2297765	chr1	162353865	-1	R	MGST3	microsomal glutathione S-transferase 3	Eicosanoid Signaling	35
rs7533986	chr1	162355652	1	Y	MGST3	microsomal glutathione S-transferase 3	Eicosanoid Signaling	35
rs4147611	chr1	162356681	-1	M	MGST3	microsomal glutathione S-transferase 3	Eicosanoid Signaling	35
rs870873	chr1	164131161	1	Y	CD3Z	CD3Z	Lymphocyte signaling	35
rs870875	chr1	164131392	1	M	CD3Z	CD3Z	Lymphocyte signaling	35
rs870876	chr1	164131419	1	K	CD3Z	CD3Z	Lymphocyte signaling	35
rs3738212	chr1	164131957	-1	S	CD3Z	CD3Z	Lymphocyte signaling	35
rs944146	chr1	164133483	1	Y	CD3Z	CD3Z	Lymphocyte signaling	35
rs6668182	chr1	164133641	-1	Y	CD3Z	CD3Z	Lymphocyte signaling	35
rs952963	chr1	164134870	-1	Y	CD3Z	CD3Z	Lymphocyte signaling	35
rs1404567	chr1	164140532	-1	Y	CD3Z	CD3Z	Lymphocyte signaling	35
rs2280635	chr1	164142049	-1	R	CD3Z	CD3Z	Lymphocyte signaling	35
rs1237236	chr1	164144477	1	K	CD3Z	CD3Z	Lymphocyte signaling	35
rs840013	chr1	164145399	-1	M	CD3Z	CD3Z	Lymphocyte signaling	35
rs1773560	chr1	164153421	1	R	CD3Z	CD3Z	Lymphocyte signaling	35
rs7523907	chr1	164158905	1	Y	CD3Z	CD3Z	Lymphocyte signaling	35
rs12062070	chr1	164158963	-1	S	CD3Z	CD3Z	Lymphocyte signaling	35
rs16859064	chr1	164159463	-1	Y	CD3Z	CD3Z	Lymphocyte signaling	35
rs12066323	chr1	164161476	-1	Y	CD3Z	CD3Z	Lymphocyte signaling	35
rs2995087	chr1	164162808	1	R	CD3Z	CD3Z	Lymphocyte signaling	35
rs2988277	chr1	164163010	-1	R	CD3Z	CD3Z	Lymphocyte signaling	35
rs2988276	chr1	164163061	-1	R	CD3Z	CD3Z	Lymphocyte signaling	35
rs2995090	chr1	164163172	1	R	CD3Z	CD3Z	Lymphocyte signaling	35
rs10918693	chr1	164163515	1	Y	CD3Z	CD3Z	Lymphocyte signaling	35
rs10918694	chr1	164163654	1	Y	CD3Z	CD3Z	Lymphocyte signaling	35
rs1723015	chr1	164164552	1	Y	CD3Z	CD3Z	Lymphocyte signaling	35
rs1773542	chr1	164164607	-1	R	CD3Z	CD3Z	Lymphocyte signaling	35
rs16859072	chr1	164164853	1	R	CD3Z	CD3Z	Lymphocyte signaling	35
rs1723018	chr1	164165078	-1	Y	CD3Z	CD3Z	Lymphocyte signaling	35
rs7516690	chr1	164166990	1	M	CD3Z	CD3Z	Lymphocyte signaling	35
rs7531148	chr1	164167106	1	Y	CD3Z	CD3Z	Lymphocyte signaling	35
rs12036775	chr1	164168705	1	Y	CD3Z	CD3Z	Lymphocyte signaling	35
rs10918695	chr1	164169611	-1	R	CD3Z	CD3Z	Lymphocyte signaling	35
rs2949659	chr1	164171196	1	Y	CD3Z	CD3Z	Lymphocyte signaling	35
rs2480678	chr1	164175081	1	K	CD3Z	CD3Z	Lymphocyte signaling	35
rs7550384	chr1	164175417	1	R	CD3Z	CD3Z	Lymphocyte signaling	35
rs2995093	chr1	164176659	1	R	CD3Z	CD3Z	Lymphocyte signaling	35
rs7518703	chr1	164180050	-1	K	CD3Z	CD3Z	Lymphocyte signaling	35
rs1214611	chr1	164180762	-1	Y	CD3Z	CD3Z	Lymphocyte signaling	35
rs4657662	chr1	164181740	1	R	CD3Z	CD3Z	Lymphocyte signaling	35
rs12737372	chr1	164182773	1	Y	CD3Z	CD3Z	Lymphocyte signaling	35
rs12141731	chr1	164183098	1	Y	CD3Z	CD3Z	Lymphocyte signaling	35
rs2949656	chr1	164183487	-1	R	CD3Z	CD3Z	Lymphocyte signaling	35
rs10918698	chr1	164184417	1	R	CD3Z	CD3Z	Lymphocyte signaling	35
rs16859085	chr1	164184992	1	R	CD3Z	CD3Z	Lymphocyte signaling	35
rs12144621	chr1	164185316	1	S	CD3Z	CD3Z	Lymphocyte signaling	35
rs1214603	chr1	164186345	-1	S	CD3Z	CD3Z	Lymphocyte signaling	35
rs858554	chr1	164186572	-1	Y	CD3Z	CD3Z	Lymphocyte signaling	35
rs858553	chr1	164186803	1	R	CD3Z	CD3Z	Lymphocyte signaling	35
rs863455	chr1	164189482	1	Y	CD3Z	CD3Z	Lymphocyte signaling	35
rs2902153	chr1	164190197	-1	R	CD3Z	CD3Z	Lymphocyte signaling	35
rs704848	chr1	164193531	1	S	CD3Z	CD3Z	Lymphocyte signaling	35
rs1418107	chr1	164195151	-1	R	CD3Z	CD3Z	Lymphocyte signaling	35
rs10918706	chr1	164197779	-1	R	CD3Z	CD3Z	Lymphocyte signaling	35
rs2982485	chr1	164197802	-1	Y	CD3Z	CD3Z	Lymphocyte signaling	35
rs2949654	chr1	164197913	-1	Y	CD3Z	CD3Z	Lymphocyte signaling	35
rs858543	chr1	164198956	1	R	CD3Z	CD3Z	Lymphocyte signaling	35
rs858542	chr1	164199440	-1	M	CD3Z	CD3Z	Lymphocyte signaling	35
rs704853	chr1	164200522	-1	M	CD3Z	CD3Z	Lymphocyte signaling	35
rs858536	chr1	164203513	-1	R	CD3Z	CD3Z	Lymphocyte signaling	35
rs13376681	chr1	164204326	1	S	CD3Z	CD3Z	Lymphocyte signaling	35
rs6686571	chr1	164205478	1	K	CD3Z	CD3Z	Lymphocyte signaling	35
rs858550	chr1	164211423	-1	K	CD3Z	CD3Z	Lymphocyte signaling	35
rs12095738	chr1	164211645	1	R	CD3Z	CD3Z	Lymphocyte signaling	35
rs2982483	chr1	164212261	-1	Y	CD3Z	CD3Z	Lymphocyte signaling	35
rs858551	chr1	164213703	-1	S	CD3Z	CD3Z	Lymphocyte signaling	35
rs2982482	chr1	164213894	-1	R	CD3Z	CD3Z	Lymphocyte signaling	35
rs2988275	chr1	164213950	-1	Y	CD3Z	CD3Z	Lymphocyte signaling	35
rs2982481	chr1	164214964	-1	Y	CD3Z	CD3Z	Lymphocyte signaling	35
rs7549453	chr1	164217488	-1	Y	CD3Z	CD3Z	Lymphocyte signaling	35
rs12059872	chr1	164220017	1	Y	CD3Z	CD3Z	Lymphocyte signaling	35
rs863454	chr1	164220457	-1	K	CD3Z	CD3Z	Lymphocyte signaling	35
rs2995054	chr1	164220542	-1	Y	CD3Z	CD3Z	Lymphocyte signaling	35
rs2984800	chr1	164220683	1	Y	CD3Z	CD3Z	Lymphocyte signaling	35
rs6663177	chr1	164223212	1	Y	CD3Z	CD3Z	Lymphocyte signaling	35
rs6698995	chr1	164223433	1	Y	CD3Z	CD3Z	Lymphocyte signaling	35
rs6699276	chr1	164223529	-1	Y	CD3Z	CD3Z	Lymphocyte signaling	35
rs2143302	chr1	164223845	1	Y	CD3Z	CD3Z	Lymphocyte signaling	35
rs7532420	chr1	165273521	-1	R	XCL1	Lymphotactin	Chemokines	35
rs16860928	chr1	165273699	1	R	XCL1	Lymphotactin	Chemokines	35
rs3753938	chr1	165275889	1	Y	XCL1	Lymphotactin	Chemokines	35
rs17513631	chr1	165278263	1	W	XCL1	Lymphotactin	Chemokines	35
rs2300295	chr1	165278409	1	M	XCL1	Lymphotactin	Chemokines	35
rs966065	chr1	165278832	1	S	XCL1	Lymphotactin	Chemokines	35
rs4656156	chr1	165280174	1	Y	XCL1	Lymphotactin	Chemokines	35
rs6687507	chr1	165281378	1	Y	XCL1	Lymphotactin	Chemokines	35
rs6700487	chr1	165281543	1	Y	XCL1	Lymphotactin	Chemokines	35
rs1042882	chr1	165282193	1	R	XCL1	Lymphotactin	Chemokines	35
rs982143	chr1	165282894	-1	R	XCL1	Lymphotactin	Chemokines	35
rs717450	chr1	165283850	1	R	XCL1	Lymphotactin	Chemokines	35
rs10918928	chr1	165284913	1	Y	XCL1	Lymphotactin	Chemokines	35
rs9332482	chr1	166287908	-1	M	SELP	P-selectin	Adhesion	35
rs3917850	chr1	166291331	-1	Y	SELP	P-selectin	Adhesion	35
rs3917844	chr1	166291870	1	Y	SELP	P-selectin	Adhesion	35
rs6128	chr1	166294562	1	Y	SELP	P-selectin	Adhesion	35
rs3917831	chr1	166294607	-1	Y	SELP	P-selectin	Adhesion	35
rs3917814	chr1	166296940	-1	M	SELP	P-selectin	Adhesion	35
rs6133	chr1	166297004	-1	K	SELP	P-selectin	Adhesion	35
rs3917812	chr1	166297030	-1	K	SELP	P-selectin	Adhesion	35
rs2205896	chr1	166297223	-1	M	SELP	P-selectin	Adhesion	35
rs2228672	chr1	166297923	-1	K	SELP	P-selectin	Adhesion	35
rs3766122	chr1	166298485	1	Y	SELP	P-selectin	Adhesion	35
rs3917782	chr1	166301251	-1	R	SELP	P-selectin	Adhesion	35
rs3917781	chr1	166301391	1	R	SELP	P-selectin	Adhesion	35
rs3917771	chr1	166303386	-1	W	SELP	P-selectin	Adhesion	35
rs3917769	chr1	166304003	1	Y	SELP	P-selectin	Adhesion	35
rs2205895	chr1	166304303	1	Y	SELP	P-selectin	Adhesion	35
rs3917768	chr1	166304605	-1	M	SELP	P-selectin	Adhesion	35
rs3917749	chr1	166308647	-1	R	SELP	P-selectin	Adhesion	35
rs3917748	chr1	166308965	-1	W	SELP	P-selectin	Adhesion	35
rs2142760	chr1	166308991	-1	Y	SELP	P-selectin	Adhesion	35
rs3917740	chr1	166310924	-1	Y	SELP	P-selectin	Adhesion	35
rs3917739	chr1	166311036	-1	R	SELP	P-selectin	Adhesion	35
rs2235305	chr1	166311303	1	Y	SELP	P-selectin	Adhesion	35
rs2235302	chr1	166311948	-1	R	SELP	P-selectin	Adhesion	35
rs6134	chr1	166312442	-1	R	SELP	P-selectin	Adhesion	35
rs6131	chr1	166312543	-1	R	SELP	P-selectin	Adhesion	35
rs3917727	chr1	166312916	-1	Y	SELP	P-selectin	Adhesion	35
rs3917724	chr1	166313253	1	R	SELP	P-selectin	Adhesion	35
rs3917722	chr1	166313790	1	W	SELP	P-selectin	Adhesion	35
rs6125	chr1	166313975	-1	R	SELP	P-selectin	Adhesion	35
rs3917720	chr1	166314287	-1	M	SELP	P-selectin	Adhesion	35
rs3917719	chr1	166314385	-1	R	SELP	P-selectin	Adhesion	35
rs2236868	chr1	166315654	-1	Y	SELP	P-selectin	Adhesion	35
rs3917711	chr1	166315872	-1	R	SELP	P-selectin	Adhesion	35
rs3917707	chr1	166316803	-1	K	SELP	P-selectin	Adhesion	35
rs3917691	chr1	166322452	-1	Y	SELP	P-selectin	Adhesion	35
rs3917683	chr1	166323031	-1	R	SELP	P-selectin	Adhesion	35
rs3917679	chr1	166323511	-1	R	SELP	P-selectin	Adhesion	35
rs3917661	chr1	166329626	-1	S	SELP	P-selectin	Adhesion	35
rs732314	chr1	166330912	-1	R	SELP	P-selectin	Adhesion	35
rs1800805	chr1	166332939	-1	R	SELP	P-selectin	Adhesion	35
rs6666554	chr1	166333767	1	R	SELP	P-selectin	Adhesion	35
rs17523783	chr1	166333899	-1	M	SELP	P-selectin	Adhesion	35
rs6691334	chr1	166334041	1	R	SELP	P-selectin	Adhesion	35
rs12938	chr1	166392439	-1	Y	SELL	L-selectin, CD62L	Adhesion	35
rs4987382	chr1	166392597	-1	R	SELL	L-selectin, CD62L	Adhesion	35
rs4987379	chr1	166392957	1	M	SELL	L-selectin, CD62L	Adhesion	35
rs4987373	chr1	166393594	-1	R	SELL	L-selectin, CD62L	Adhesion	35
rs4987370	chr1	166394183	-1	R	SELL	L-selectin, CD62L	Adhesion	35
rs2298902	chr1	166394737	-1	M	SELL	L-selectin, CD62L	Adhesion	35
rs4987359	chr1	166396984	1	R	SELL	L-selectin, CD62L	Adhesion	35
rs2223286	chr1	166397290	1	Y	SELL	L-selectin, CD62L	Adhesion	35
rs4987352	chr1	166398669	-1	M	SELL	L-selectin, CD62L	Adhesion	35
rs4987351	chr1	166399013	-1	W	SELL	L-selectin, CD62L	Adhesion	35
rs4987347	chr1	166400106	1	S	SELL	L-selectin, CD62L	Adhesion	35
rs4987342	chr1	166400605	-1	R	SELL	L-selectin, CD62L	Adhesion	35
rs4987338	chr1	166400906	1	Y	SELL	L-selectin, CD62L	Adhesion	35
rs4987332	chr1	166401364	-1	R	SELL	L-selectin, CD62L	Adhesion	35
rs964555	chr1	166402746	1	M	SELL	L-selectin, CD62L	Adhesion	35
rs4987320	chr1	166403071	1	R	SELL	L-selectin, CD62L	Adhesion	35
rs4987318	chr1	166403136	-1	M	SELL	L-selectin, CD62L	Adhesion	35
rs4987316	chr1	166403583	1	Y	SELL	L-selectin, CD62L	Adhesion	35
rs4987315	chr1	166403759	-1	Y	SELL	L-selectin, CD62L	Adhesion	35
rs4987310	chr1	166405496	-1	Y	SELL	L-selectin, CD62L	Adhesion	35
rs4987301	chr1	166406868	1	R	SELL	L-selectin, CD62L	Adhesion	35
rs3177980	chr1	166408144	1	R	SELL	L-selectin, CD62L	Adhesion	35
rs4987292	chr1	166408500	1	R	SELL	L-selectin, CD62L	Adhesion	35
rs4987291	chr1	166408743	-1	R	SELL	L-selectin, CD62L	Adhesion	35
rs4656697	chr1	166410837	-1	S	SELL	L-selectin, CD62L	Adhesion	35
rs4987282	chr1	166411016	-1	Y	SELL	L-selectin, CD62L	Adhesion	35
rs4987275	chr1	166411831	1	R	SELL	L-selectin, CD62L	Adhesion	35
rs12038818	chr1	166422407	1	R	SELE	E-selectin	Adhesion	35
rs7513119	chr1	166422474	1	W	SELE	E-selectin	Adhesion	35
rs12042023	chr1	166422839	1	R	SELE	E-selectin	Adhesion	35
rs5355	chr1	166427528	-1	Y	SELE	E-selectin	Adhesion	35
rs3917426	chr1	166427890	1	S	SELE	E-selectin	Adhesion	35
rs5368	chr1	166428604	-1	Y	SELE	E-selectin	Adhesion	35
rs5364	chr1	166430305	1	Y	SELE	E-selectin	Adhesion	35
rs3917422	chr1	166430418	-1	M	SELE	E-selectin	Adhesion	35
rs2076059	chr1	166430579	1	Y	SELE	E-selectin	Adhesion	35
rs3917421	chr1	166430739	-1	S	SELE	E-selectin	Adhesion	35
rs5361	chr1	166432718	-1	M	SELE	E-selectin	Adhesion	35
rs932307	chr1	166434363	1	R	SELE	E-selectin	Adhesion	35
rs5353	chr1	166434632	1	Y	SELE	E-selectin	Adhesion	35
rs10919229	chr1	166436785	1	W	SELE	E-selectin	Adhesion	35
rs10800469	chr1	166437741	1	R	SELE	E-selectin	Adhesion	35
rs12086677	chr1	166438082	1	S	SELE	E-selectin	Adhesion	35
rs7538317	chr1	166439234	1	S	SELE	E-selectin	Adhesion	35
rs12408179	chr1	166439785	1	Y	SELE	E-selectin	Adhesion	35
rs2859242	chr1	169356521	1	Y	FASLG	FasL	Death Receptor Signaling	35
rs6700734	chr1	169362468	1	R	FASLG	FasL	Death Receptor Signaling	35
rs17370527	chr1	169364614	-1	W	FASLG	FasL	Death Receptor Signaling	35
rs6690331	chr1	169368124	-1	R	FASLG	FasL	Death Receptor Signaling	35
rs16845306	chr1	169740225	1	Y	TNFSF18	TNFSF18	TNF Superfamily Signaling	35
rs16845308	chr1	169741489	1	K	TNFSF18	TNFSF18	TNF Superfamily Signaling	35
rs975074	chr1	169745424	-1	K	TNFSF18	TNFSF18	TNF Superfamily Signaling	35
rs2236876	chr1	169749143	-1	Y	TNFSF18	TNFSF18	TNF Superfamily Signaling	35
rs9286880	chr1	169750337	-1	M	TNFSF18	TNFSF18	TNF Superfamily Signaling	35
rs7537126	chr1	169753006	-1	R	TNFSF18	TNFSF18	TNF Superfamily Signaling	35
rs10127728	chr1	169882813	1	K	TNFSF4	TNFSF4	TNF Superfamily Signaling	35
rs7514229	chr1	169885961	1	K	TNFSF4	TNFSF4	TNF Superfamily Signaling	35
rs16845558	chr1	169888151	1	Y	TNFSF4	TNFSF4	TNF Superfamily Signaling	35
rs4081545	chr1	169891173	-1	R	TNFSF4	TNFSF4	TNF Superfamily Signaling	35
rs10489269	chr1	169891720	1	W	TNFSF4	TNFSF4	TNF Superfamily Signaling	35
rs10912561	chr1	169896222	1	Y	TNFSF4	TNFSF4	TNF Superfamily Signaling	35
rs10798265	chr1	169897116	1	Y	TNFSF4	TNFSF4	TNF Superfamily Signaling	35
rs1234313	chr1	169897904	1	R	TNFSF4	TNFSF4	TNF Superfamily Signaling	35
rs16845600	chr1	169902694	1	M	TNFSF4	TNFSF4	TNF Superfamily Signaling	35
rs11811856	chr1	169903330	-1	S	TNFSF4	TNFSF4	TNF Superfamily Signaling	35
rs7529929	chr1	169903841	1	K	TNFSF4	TNFSF4	TNF Superfamily Signaling	35
rs6682315	chr1	169905587	1	Y	TNFSF4	TNFSF4	TNF Superfamily Signaling	35
rs1234314	chr1	169909049	1	S	TNFSF4	TNFSF4	TNF Superfamily Signaling	35
rs16845613	chr1	169911364	1	S	TNFSF4	TNFSF4	TNF Superfamily Signaling	35
rs2227612	chr1	170607058	1	K	SERPINC1	SERPINC1	Complement Cascase	35
rs2227611	chr1	170607124	-1	Y	SERPINC1	SERPINC1	Complement Cascase	35
rs5878	chr1	170610489	-1	R	SERPINC1	SERPINC1	Complement Cascase	35
rs2227607	chr1	170612409	-1	K	SERPINC1	SERPINC1	Complement Cascase	35
rs2227606	chr1	170612779	-1	R	SERPINC1	SERPINC1	Complement Cascase	35
rs2227605	chr1	170612952	-1	Y	SERPINC1	SERPINC1	Complement Cascase	35
rs2227602	chr1	170614294	-1	Y	SERPINC1	SERPINC1	Complement Cascase	35
rs2227624	chr1	170615667	-1	W	SERPINC1	SERPINC1	Complement Cascase	35
rs2227599	chr1	170615732	-1	Y	SERPINC1	SERPINC1	Complement Cascase	35
rs2227589	chr1	170617873	-1	R	SERPINC1	SERPINC1	Complement Cascase	35
rs2227587	chr1	170619281	1	Y	SERPINC1	SERPINC1	Complement Cascase	35
rs1044879	chr1	180254409	1	S	NCF2	neutrophil cytosolic factor 2	ROS/Glutathione	35
rs796860	chr1	180256512	1	M	NCF2	neutrophil cytosolic factor 2	ROS/Glutathione	35
rs789180	chr1	180257277	1	W	NCF2	neutrophil cytosolic factor 2	ROS/Glutathione	35
rs3843292	chr1	180262158	1	R	NCF2	neutrophil cytosolic factor 2	ROS/Glutathione	35
rs4652813	chr1	180266201	-1	S	NCF2	neutrophil cytosolic factor 2	ROS/Glutathione	35
rs6668645	chr1	180267918	1	R	NCF2	neutrophil cytosolic factor 2	ROS/Glutathione	35
rs2236385	chr1	180269682	1	R	NCF2	neutrophil cytosolic factor 2	ROS/Glutathione	35
rs2274064	chr1	180274044	1	Y	NCF2	neutrophil cytosolic factor 2	ROS/Glutathione	35
rs10797887	chr1	180276351	1	R	NCF2	neutrophil cytosolic factor 2	ROS/Glutathione	35
rs13374239	chr1	180276895	-1	R	NCF2	neutrophil cytosolic factor 2	ROS/Glutathione	35
rs10911362	chr1	180280649	1	R	NCF2	neutrophil cytosolic factor 2	ROS/Glutathione	35
rs10911363	chr1	180281414	1	K	NCF2	neutrophil cytosolic factor 2	ROS/Glutathione	35
rs3820690	chr1	180282819	-1	R	NCF2	neutrophil cytosolic factor 2	ROS/Glutathione	35
rs10911364	chr1	180284183	1	R	NCF2	neutrophil cytosolic factor 2	ROS/Glutathione	35
rs7521394	chr1	180285294	1	M	NCF2	neutrophil cytosolic factor 2	ROS/Glutathione	35
rs789185	chr1	180285938	1	R	NCF2	neutrophil cytosolic factor 2	ROS/Glutathione	35
rs699240	chr1	180286106	-1	R	NCF2	neutrophil cytosolic factor 2	ROS/Glutathione	35
rs789187	chr1	180286827	1	K	NCF2	neutrophil cytosolic factor 2	ROS/Glutathione	35
rs789191	chr1	180287536	1	R	NCF2	neutrophil cytosolic factor 2	ROS/Glutathione	35
rs789192	chr1	180287948	1	R	NCF2	neutrophil cytosolic factor 2	ROS/Glutathione	35
rs3754515	chr1	180294439	-1	K	NCF2	neutrophil cytosolic factor 2	ROS/Glutathione	35
rs11579965	chr1	180294818	1	S	NCF2	neutrophil cytosolic factor 2	ROS/Glutathione	35
rs4648304	chr1	183372510	-1	Y	PTGS2	COX-2 / PTGS2	Eicosanoid Signaling	35
rs5273	chr1	183375425	1	R	PTGS2	COX-2 / PTGS2	Eicosanoid Signaling	35
rs5272	chr1	183375494	-1	R	PTGS2	COX-2 / PTGS2	Eicosanoid Signaling	35
rs5278	chr1	183377326	-1	Y	PTGS2	COX-2 / PTGS2	Eicosanoid Signaling	35
rs2066826	chr1	183377584	-1	R	PTGS2	COX-2 / PTGS2	Eicosanoid Signaling	35
rs4648274	chr1	183378137	-1	M	PTGS2	COX-2 / PTGS2	Eicosanoid Signaling	35
rs2745557	chr1	183380878	1	R	PTGS2	COX-2 / PTGS2	Eicosanoid Signaling	35
rs5270	chr1	183381376	1	S	PTGS2	COX-2 / PTGS2	Eicosanoid Signaling	35
rs689466	chr1	183382408	-1	R	PTGS2	COX-2 / PTGS2	Eicosanoid Signaling	35
rs689462	chr1	183382740	1	K	PTGS2	COX-2 / PTGS2	Eicosanoid Signaling	35
rs6684912	chr1	183383832	1	Y	PTGS2	COX-2 / PTGS2	Eicosanoid Signaling	35
rs2143416	chr1	183385422	1	M	PTGS2	COX-2 / PTGS2	Eicosanoid Signaling	35
rs2143417	chr1	183385444	1	K	PTGS2	COX-2 / PTGS2	Eicosanoid Signaling	35
rs2179555	chr1	183385733	-1	R	PTGS2	COX-2 / PTGS2	Eicosanoid Signaling	35
rs7535459	chr1	183534220	1	M	PLA2G4A	cPLA2	ERK/MAPK Signaling	35
rs3820185	chr1	183540000	-1	M	PLA2G4A	cPLA2	ERK/MAPK Signaling	35
rs4651330	chr1	183548307	1	M	PLA2G4A	cPLA2	ERK/MAPK Signaling	35
rs6696406	chr1	183559774	1	R	PLA2G4A	cPLA2	ERK/MAPK Signaling	35
rs12404877	chr1	183561749	1	R	PLA2G4A	cPLA2	ERK/MAPK Signaling	35
rs10737270	chr1	183562730	-1	R	PLA2G4A	cPLA2	ERK/MAPK Signaling	35
rs6685652	chr1	183563385	1	M	PLA2G4A	cPLA2	ERK/MAPK Signaling	35
rs10911935	chr1	183565513	-1	M	PLA2G4A	cPLA2	ERK/MAPK Signaling	35
rs10752977	chr1	183565696	1	R	PLA2G4A	cPLA2	ERK/MAPK Signaling	35
rs2223307	chr1	183576583	1	Y	PLA2G4A	cPLA2	ERK/MAPK Signaling	35
rs2223309	chr1	183579750	1	R	PLA2G4A	cPLA2	ERK/MAPK Signaling	35
rs10798065	chr1	183582036	-1	W	PLA2G4A	cPLA2	ERK/MAPK Signaling	35
rs6678716	chr1	183582227	-1	R	PLA2G4A	cPLA2	ERK/MAPK Signaling	35
rs6678825	chr1	183582325	-1	W	PLA2G4A	cPLA2	ERK/MAPK Signaling	35
rs10911944	chr1	183582577	-1	R	PLA2G4A	cPLA2	ERK/MAPK Signaling	35
rs1980444	chr1	183582617	-1	R	PLA2G4A	cPLA2	ERK/MAPK Signaling	35
rs2049963	chr1	183582873	1	R	PLA2G4A	cPLA2	ERK/MAPK Signaling	35
rs16826051	chr1	183585729	-1	R	PLA2G4A	cPLA2	ERK/MAPK Signaling	35
rs10911946	chr1	183586863	-1	R	PLA2G4A	cPLA2	ERK/MAPK Signaling	35
rs10798067	chr1	183587297	-1	Y	PLA2G4A	cPLA2	ERK/MAPK Signaling	35
rs16826065	chr1	183587660	1	Y	PLA2G4A	cPLA2	ERK/MAPK Signaling	35
rs7540602	chr1	183588893	1	K	PLA2G4A	cPLA2	ERK/MAPK Signaling	35
rs1018378	chr1	183589705	1	K	PLA2G4A	cPLA2	ERK/MAPK Signaling	35
rs12042344	chr1	183589792	1	Y	PLA2G4A	cPLA2	ERK/MAPK Signaling	35
rs7542180	chr1	183594169	1	R	PLA2G4A	cPLA2	ERK/MAPK Signaling	35
rs1474590	chr1	183599206	1	S	PLA2G4A	cPLA2	ERK/MAPK Signaling	35
rs6695515	chr1	183601920	1	K	PLA2G4A	cPLA2	ERK/MAPK Signaling	35
rs726706	chr1	183604111	1	R	PLA2G4A	cPLA2	ERK/MAPK Signaling	35
rs2223310	chr1	183608868	1	Y	PLA2G4A	cPLA2	ERK/MAPK Signaling	35
rs12720555	chr1	183609377	1	W	PLA2G4A	cPLA2	ERK/MAPK Signaling	35
rs6662687	chr1	183611548	1	R	PLA2G4A	cPLA2	ERK/MAPK Signaling	35
rs6686848	chr1	183618764	1	M	PLA2G4A	cPLA2	ERK/MAPK Signaling	35
rs6686860	chr1	183618794	1	Y	PLA2G4A	cPLA2	ERK/MAPK Signaling	35
rs6682481	chr1	183622683	1	R	PLA2G4A	cPLA2	ERK/MAPK Signaling	35
rs12720571	chr1	183626997	1	R	PLA2G4A	cPLA2	ERK/MAPK Signaling	35
rs10911963	chr1	183643644	1	Y	PLA2G4A	cPLA2	ERK/MAPK Signaling	35
rs6683416	chr1	183645484	1	M	PLA2G4A	cPLA2	ERK/MAPK Signaling	35
rs7555140	chr1	183649177	-1	K	PLA2G4A	cPLA2	ERK/MAPK Signaling	35
rs11576330	chr1	183663105	-1	R	PLA2G4A	cPLA2	ERK/MAPK Signaling	35
rs932476	chr1	183665212	1	R	PLA2G4A	cPLA2	ERK/MAPK Signaling	35
rs12720660	chr1	183665421	1	M	PLA2G4A	cPLA2	ERK/MAPK Signaling	35
rs6674263	chr1	183667819	1	W	PLA2G4A	cPLA2	ERK/MAPK Signaling	35
rs6690278	chr1	183677667	1	R	PLA2G4A	cPLA2	ERK/MAPK Signaling	35
rs10157410	chr1	183678881	1	S	PLA2G4A	cPLA2	ERK/MAPK Signaling	35
rs10737278	chr1	183679684	1	Y	PLA2G4A	cPLA2	ERK/MAPK Signaling	35
rs12720690	chr1	183679878	1	K	PLA2G4A	cPLA2	ERK/MAPK Signaling	35
rs12720699	chr1	183681486	1	Y	PLA2G4A	cPLA2	ERK/MAPK Signaling	35
rs7545121	chr1	183683086	1	R	PLA2G4A	cPLA2	ERK/MAPK Signaling	35
rs4402086	chr1	183684066	1	R	PLA2G4A	cPLA2	ERK/MAPK Signaling	35
rs12564966	chr1	183685178	1	R	PLA2G4A	cPLA2	ERK/MAPK Signaling	35
rs10752989	chr1	183687087	1	K	PLA2G4A	cPLA2	ERK/MAPK Signaling	35
rs7414079	chr1	183690802	-1	Y	PLA2G4A	cPLA2	ERK/MAPK Signaling	35
rs12091749	chr1	189271974	1	R	RGS1	RGS1	G-Protein Coupled Receptor Signaling	35
rs2984919	chr1	189272829	1	W	RGS1	RGS1	G-Protein Coupled Receptor Signaling	35
rs1359062	chr1	189273129	1	S	RGS1	RGS1	G-Protein Coupled Receptor Signaling	35
rs6701795	chr1	189274799	-1	R	RGS1	RGS1	G-Protein Coupled Receptor Signaling	35
rs3806354	chr1	189275170	-1	K	RGS1	RGS1	G-Protein Coupled Receptor Signaling	35
rs1547624	chr1	189275494	1	W	RGS1	RGS1	G-Protein Coupled Receptor Signaling	35
rs3011684	chr1	189277897	1	Y	RGS1	RGS1	G-Protein Coupled Receptor Signaling	35
rs16834437	chr1	189278560	1	Y	RGS1	RGS1	G-Protein Coupled Receptor Signaling	35
rs2760532	chr1	189279448	1	Y	RGS1	RGS1	G-Protein Coupled Receptor Signaling	35
rs2816306	chr1	189279702	1	Y	RGS1	RGS1	G-Protein Coupled Receptor Signaling	35
rs2760534	chr1	189281153	1	Y	RGS1	RGS1	G-Protein Coupled Receptor Signaling	35
rs2816312	chr1	189281853	1	R	RGS1	RGS1	G-Protein Coupled Receptor Signaling	35
rs479718	chr1	193348761	-1	Y	CFH	HF1	Complement Cascase	35
rs512900	chr1	193354021	-1	R	CFH	HF1	Complement Cascase	35
rs6428356	chr1	193355617	1	R	CFH	HF1	Complement Cascase	35
rs508505	chr1	193357402	-1	Y	CFH	HF1	Complement Cascase	35
rs16840394	chr1	193359852	1	W	CFH	HF1	Complement Cascase	35
rs499807	chr1	193361161	-1	Y	CFH	HF1	Complement Cascase	35
rs6680396	chr1	193364127	1	R	CFH	HF1	Complement Cascase	35
rs16840397	chr1	193364362	-1	Y	CFH	HF1	Complement Cascase	35
rs6689826	chr1	193366200	-1	R	CFH	HF1	Complement Cascase	35
rs16840401	chr1	193372914	1	R	CFH	HF1	Complement Cascase	35
rs800292	chr1	193373890	-1	Y	CFH	HF1	Complement Cascase	35
rs495222	chr1	193375040	-1	R	CFH	HF1	Complement Cascase	35
rs1329424	chr1	193377833	1	K	CFH	HF1	Complement Cascase	35
rs572515	chr1	193377918	-1	Y	CFH	HF1	Complement Cascase	35
rs16840419	chr1	193383402	1	R	CFH	HF1	Complement Cascase	35
rs16840422	chr1	193384491	-1	R	CFH	HF1	Complement Cascase	35
rs1061147	chr1	193385981	1	M	CFH	HF1	Complement Cascase	35
rs1329422	chr1	193386937	-1	S	CFH	HF1	Complement Cascase	35
rs1329421	chr1	193387862	-1	W	CFH	HF1	Complement Cascase	35
rs544889	chr1	193388239	-1	Y	CFH	HF1	Complement Cascase	35
rs10801554	chr1	193389312	1	Y	CFH	HF1	Complement Cascase	35
rs10922096	chr1	193394116	1	Y	CFH	HF1	Complement Cascase	35
rs10922102	chr1	193399944	1	Y	CFH	HF1	Complement Cascase	35
rs4658046	chr1	193402414	1	Y	CFH	HF1	Complement Cascase	35
rs6695321	chr1	193407518	1	R	CFH	HF1	Complement Cascase	35
rs1831281	chr1	193412471	-1	R	CFH	HF1	Complement Cascase	35
rs16840462	chr1	193417070	1	R	CFH	HF1	Complement Cascase	35
rs16840465	chr1	193417633	1	M	CFH	HF1	Complement Cascase	35
rs6677604	chr1	193418575	1	R	CFH	HF1	Complement Cascase	35
rs403846	chr1	193428394	-1	R	CFH	HF1	Complement Cascase	35
rs1410996	chr1	193428590	1	R	CFH	HF1	Complement Cascase	35
rs395544	chr1	193429929	1	R	CFH	HF1	Complement Cascase	35
rs7540032	chr1	193432941	1	Y	CFH	HF1	Complement Cascase	35
rs2284664	chr1	193434182	-1	R	CFH	HF1	Complement Cascase	35
rs434536	chr1	193436824	-1	R	CFH	HF1	Complement Cascase	35
rs515299	chr1	193438334	-1	M	CFH	HF1	Complement Cascase	35
rs11799956	chr1	193438523	1	R	CFH	HF1	Complement Cascase	35
rs1928432	chr1	193439829	-1	R	CFH	HF1	Complement Cascase	35
rs11799380	chr1	193440112	1	R	CFH	HF1	Complement Cascase	35
rs454652	chr1	193440297	1	R	CFH	HF1	Complement Cascase	35
rs424535	chr1	193440880	-1	W	CFH	HF1	Complement Cascase	35
rs1065489	chr1	193441431	1	K	CFH	HF1	Complement Cascase	35
rs534399	chr1	193442724	-1	M	CFH	HF1	Complement Cascase	35
rs16843549	chr1	195338785	1	K	PTPRC	CD45	Lymphocyte signaling	35
rs2274365	chr1	195339655	-1	Y	PTPRC	CD45	Lymphocyte signaling	35
rs16843570	chr1	195344700	1	R	PTPRC	CD45	Lymphocyte signaling	35
rs1326269	chr1	195345612	1	W	PTPRC	CD45	Lymphocyte signaling	35
rs1326271	chr1	195351416	1	R	PTPRC	CD45	Lymphocyte signaling	35
rs16843586	chr1	195351755	1	K	PTPRC	CD45	Lymphocyte signaling	35
rs3767735	chr1	195354316	1	Y	PTPRC	CD45	Lymphocyte signaling	35
rs2148314	chr1	195357271	-1	M	PTPRC	CD45	Lymphocyte signaling	35
rs10801677	chr1	195360140	1	R	PTPRC	CD45	Lymphocyte signaling	35
rs1998843	chr1	195364013	1	Y	PTPRC	CD45	Lymphocyte signaling	35
rs3767742	chr1	195366654	1	Y	PTPRC	CD45	Lymphocyte signaling	35
rs16843648	chr1	195376932	1	S	PTPRC	CD45	Lymphocyte signaling	35
rs9803978	chr1	195377306	1	Y	PTPRC	CD45	Lymphocyte signaling	35
rs16843657	chr1	195377657	1	Y	PTPRC	CD45	Lymphocyte signaling	35
rs12097814	chr1	195379002	-1	W	PTPRC	CD45	Lymphocyte signaling	35
rs16843670	chr1	195381663	1	R	PTPRC	CD45	Lymphocyte signaling	35
rs1326279	chr1	195382170	-1	W	PTPRC	CD45	Lymphocyte signaling	35
rs12126973	chr1	195382633	-1	K	PTPRC	CD45	Lymphocyte signaling	35
rs10081969	chr1	195383386	1	K	PTPRC	CD45	Lymphocyte signaling	35
rs10082303	chr1	195385009	1	K	PTPRC	CD45	Lymphocyte signaling	35
rs16843695	chr1	195386327	1	Y	PTPRC	CD45	Lymphocyte signaling	35
rs4915314	chr1	195387899	1	Y	PTPRC	CD45	Lymphocyte signaling	35
rs2359952	chr1	195388064	1	R	PTPRC	CD45	Lymphocyte signaling	35
rs3767745	chr1	195389507	1	Y	PTPRC	CD45	Lymphocyte signaling	35
rs12144388	chr1	195389754	1	R	PTPRC	CD45	Lymphocyte signaling	35
rs2182419	chr1	195391800	-1	Y	PTPRC	CD45	Lymphocyte signaling	35
rs10494783	chr1	195395318	-1	Y	PTPRC	CD45	Lymphocyte signaling	35
rs3767747	chr1	195395759	-1	Y	PTPRC	CD45	Lymphocyte signaling	35
rs2296618	chr1	195397889	1	R	PTPRC	CD45	Lymphocyte signaling	35
rs12406698	chr1	195398627	1	M	PTPRC	CD45	Lymphocyte signaling	35
rs6680214	chr1	195403709	1	R	PTPRC	CD45	Lymphocyte signaling	35
rs12070602	chr1	195405865	-1	M	PTPRC	CD45	Lymphocyte signaling	35
rs12125363	chr1	195406872	1	Y	PTPRC	CD45	Lymphocyte signaling	35
rs10919557	chr1	195407015	1	S	PTPRC	CD45	Lymphocyte signaling	35
rs13375712	chr1	195407047	1	Y	PTPRC	CD45	Lymphocyte signaling	35
rs16843753	chr1	195411911	1	R	PTPRC	CD45	Lymphocyte signaling	35
rs10800584	chr1	195412624	1	Y	PTPRC	CD45	Lymphocyte signaling	35
rs6696162	chr1	195413835	-1	R	PTPRC	CD45	Lymphocyte signaling	35
rs10919560	chr1	195422348	1	R	PTPRC	CD45	Lymphocyte signaling	35
rs1011338	chr1	195424021	1	Y	PTPRC	CD45	Lymphocyte signaling	35
rs10919563	chr1	195432099	1	R	PTPRC	CD45	Lymphocyte signaling	35
rs1932433	chr1	195432946	1	Y	PTPRC	CD45	Lymphocyte signaling	35
rs1932434	chr1	195438052	-1	Y	PTPRC	CD45	Lymphocyte signaling	35
rs12569358	chr1	195447807	1	K	PTPRC	CD45	Lymphocyte signaling	35
rs12403075	chr1	195452849	-1	R	PTPRC	CD45	Lymphocyte signaling	35
rs12069308	chr1	195458472	1	M	PTPRC	CD45	Lymphocyte signaling	35
rs10920336	chr1	198847602	1	R	PTPN7	PTPN7	Lymphocyte signaling	35
rs4623766	chr1	198848614	1	W	PTPN7	PTPN7	Lymphocyte signaling	35
rs2070257	chr1	198848659	1	R	PTPN7	PTPN7	Lymphocyte signaling	35
rs7551879	chr1	198850965	1	Y	PTPN7	PTPN7	Lymphocyte signaling	35
rs6687406	chr1	198851666	1	Y	PTPN7	PTPN7	Lymphocyte signaling	35
rs10920337	chr1	198853300	1	R	PTPN7	PTPN7	Lymphocyte signaling	35
rs10920338	chr1	198854270	1	Y	PTPN7	PTPN7	Lymphocyte signaling	35
rs11590076	chr1	198854440	-1	K	PTPN7	PTPN7	Lymphocyte signaling	35
rs12141644	chr1	198857651	1	Y	PTPN7	PTPN7	Lymphocyte signaling	35
rs12083166	chr1	198858340	1	R	PTPN7	PTPN7	Lymphocyte signaling	35
rs10920345	chr1	198859836	1	Y	PTPN7	PTPN7	Lymphocyte signaling	35
rs4359077	chr1	198860769	1	R	PTPN7	PTPN7	Lymphocyte signaling	35
rs10920346	chr1	198862048	1	K	PTPN7	PTPN7	Lymphocyte signaling	35
rs3934648	chr1	198862411	-1	R	PTPN7	PTPN7	Lymphocyte signaling	35
rs6660999	chr1	198862765	1	R	PTPN7	PTPN7	Lymphocyte signaling	35
rs12737056	chr1	198864434	1	K	PTPN7	PTPN7	Lymphocyte signaling	35
rs3934668	chr1	198864656	-1	R	PTPN7	PTPN7	Lymphocyte signaling	35
rs10920563	chr1	199794623	1	R	ADORA1		G-Protein Coupled Receptor Signaling	35
rs4570461	chr1	199808941	1	R	ADORA1		G-Protein Coupled Receptor Signaling	35
rs10920565	chr1	199809456	-1	Y	ADORA1		G-Protein Coupled Receptor Signaling	35
rs1494487	chr1	199811372	1	R	ADORA1		G-Protein Coupled Receptor Signaling	35
rs10800899	chr1	199812782	1	R	ADORA1		G-Protein Coupled Receptor Signaling	35
rs16850993	chr1	199815170	-1	R	ADORA1		G-Protein Coupled Receptor Signaling	35
rs12072817	chr1	199819143	-1	R	ADORA1		G-Protein Coupled Receptor Signaling	35
rs722915	chr1	199819314	1	Y	ADORA1		G-Protein Coupled Receptor Signaling	35
rs6427990	chr1	199820039	1	K	ADORA1		G-Protein Coupled Receptor Signaling	35
rs903361	chr1	199822931	-1	Y	ADORA1		G-Protein Coupled Receptor Signaling	35
rs12023876	chr1	199824858	1	K	ADORA1		G-Protein Coupled Receptor Signaling	35
rs1494486	chr1	199825861	-1	R	ADORA1		G-Protein Coupled Receptor Signaling	35
rs1874142	chr1	199826063	-1	Y	ADORA1		G-Protein Coupled Receptor Signaling	35
rs10920570	chr1	199830475	1	R	ADORA1		G-Protein Coupled Receptor Signaling	35
rs17464408	chr1	199832730	1	W	ADORA1		G-Protein Coupled Receptor Signaling	35
rs6427992	chr1	199834220	-1	S	ADORA1		G-Protein Coupled Receptor Signaling	35
rs12757387	chr1	199834646	-1	M	ADORA1		G-Protein Coupled Receptor Signaling	35
rs12138660	chr1	199834712	-1	R	ADORA1		G-Protein Coupled Receptor Signaling	35
rs6427993	chr1	199835721	1	Y	ADORA1		G-Protein Coupled Receptor Signaling	35
rs2172729	chr1	199835842	-1	Y	ADORA1		G-Protein Coupled Receptor Signaling	35
rs12125460	chr1	199837832	-1	R	ADORA1		G-Protein Coupled Receptor Signaling	35
rs7549561	chr1	199838047	1	R	ADORA1		G-Protein Coupled Receptor Signaling	35
rs10920573	chr1	199840165	-1	R	ADORA1		G-Protein Coupled Receptor Signaling	35
rs7534251	chr1	199840620	1	M	ADORA1		G-Protein Coupled Receptor Signaling	35
[truncated: 19,543 more rows]
